# Supplementary material for: Transcriptome-Wide Identification of CCCH-Type Zinc Finger Proteins Family in Pinus massoniana and RR-TZF Proteins in Stress Response
Source: Genes (Basel). 2022 Sep 13;13(9):1639. doi: 10.3390/genes13091639 (PMC9498899; doi:10.3390/genes13091639)
Supplement: Supplementary file 1 [file genes-13-01639-s001.zip]

Archive with 2 entries (2 files):
- Figures S1&sS2.pdf
- Supplementary tables.xlsx
