# Supplementary material for: Transcriptome-Wide Identification of CCCH-Type Zinc Finger Proteins Family in Pinus massoniana and RR-TZF Proteins in Stress Response
Source: Genes (Basel). 2022 Sep 13;13(9):1639. doi: 10.3390/genes13091639 (PMC9498899; doi:10.3390/genes13091639)
Supplement: Supplementary file 1 [file genes-13-01639-s001.zip › Supplementary tables.xlsx]

## Sheet: Table S1
Table S1 The sequences of 46 CCCH zinc finger proteins in Masson pine
>PmC3H1
MGSEVSNKPAFDPNWSFQPAVMSATQNFNEAMQMPLQARDSSNLSEAFSGPYPERPGVAD
CAFYNRTGSCAFGLNCHFNHPPNRKQVPQTCELPEKVGQLECQFYLKGTCKFGTSCKFKH
CNDKAGSAGQAQFNFLGLPIRQGEKECPFYMRIGSCKYGVACKFNHPEPTEEGMASPVSS
FPVDATTRSSLASSFEMPYSPVHLSRPSPRTPHVPGAHLQEHTVNMHAMNPSPPQGMPPM
RGWNIDNHVSANTLSSSEGKLPIGVSFMNTQTEDLTGLQAVTKRDVFPERPGQPECQHYL
RTGECKFGAACRYHHPTRTDHPSSCMPGQMGIPLPSGPVRSFPSSEEKRYYPGVDFRNTA
VQCNNLAEINKQFFSPRTAPFSSETMPLPIMQTQASAPQKQTFPERPGQFECPHFLRTGE
CRSGVMCQYNHPKEWFAKSSESMFNPTGPPVHYVPVAPMSSSEEKQHTAGIGLLNGTKQT
TDLAVGSLPSVLTSAEPICSAAKAIPTPQPWELAAKKETFPERPGQPDCAHYLKTGDCSF
GAACRYNHPKEIIEQCMLSEMGLPLRPGKPTCVFYNRCGICKFGPRCKFDHPITGHTSNR
SVPLNSELPVDPYSSCTSATDMQASSASSLSSQRCQRLT
>PmC3H2
MDPFGHARKKARSETFLNENGGLFNPHESNIFGDGNRFKAGGMKFALQPEKESLPTGLGS
KSKACTKFFSTSGCPFGENCHFMHYSPGGVNLISQVSNLGSGLRTASRNSTGPPTSILPP
DQAAAVQPYKTRMCNRHGTAEGCRFGDKCHFAHSENELKKGNTLAPVEREWTSSYGRPVP
GVLDGRPGGRLVQHEATTPGMAAAASFGSSATAKISVDASLSGAIIGKGGVNSKQICRVT
GVKLAIKDHESDSNLKNIELEGSFDQIKQASTMVHELIMQTRAVAAKPSGFVSNNFKTKL
CENFSKGTCTFGDRCHFAHGASELR
>PmC3H3
MACGNFQGPLHLCNMEAKSFGAAVAVAQS
SISMAFSSPSPPMAGQASSHLLSRPATVSVSTTIGLCQPPMGASTAASTAVSVNQLSFPD
EQYYKNLIQKHGLQTDNDQISHQHSLQYYRDLIQQHGGADKFEEQKCQGSHIHSGNNESV
GGGNFAKNERAVGDVNRFKFRKPCLYYNTPNGCRRGASCTFLHEDLDRPKIDVSDMKDSK
RAKAETEGPVRIE
>PmC3H4
MDPRKKPKTQLHPNDNGDANPNSTEKESISTALGSKSKACTKFFSPSGCPFGEGCHYLHY
VPGGVNAIPQMPTLGNTFGAGSRKTVGLTPGVPSLDKPDPGLGYKTRLCNRFGTDEKCMF
GDKCHFAHGEKELRKGNLLAKDLERERIAGPYSSMAASADLEGKPGGHSLYRDPPPGIAA
AANFGASSTAKISIDASLASCIIGKGGANTKQIFRLTGTKMFIKEHESNPNLKNVELEGS
FEQIKQATAMVRELIMHNEMQSAKPSVHVPQNRKTKLCENYAKGTCTFGDRCNFAHGANE
LREQPAGS
>PmC3H5
MAETNETGPSQQQTCNFFKKPTRNKNIRKREAEEVTEEENKDGSAVVHKPKAAKKPDNKL
HFSSGPSKKSNIEDNDSETAGLPASTFFYESSKEIQVQNDSRATATLETETEFTKDARAI
RERVLKQGEESLKGNNPGDEKLYKGIHGYTDHKAGFRREHTVSGEKAGGAHGPLRASAHI
RSSIRFDYQPDICKDYKETGYCGYGDACKFMHDRGDYKSGWQMEREWQEAEKKRKNNLAL
GLVEEEEEEPDSDEDALPFACYICRQPFEDPVVTRCKHYFCEHCALKHHARNKNCYVCNK
PTNGVFNTAHEIRRKMGKDNVGAKNK
>PmC3H6
MYIFKDMEPRGKPSNSHWLERQWERDIAAKQVQGFEHPEGSFGFTTSSAMETLDPHADVH
SDSEDVHSDSEDPHLDAHSDSEEEDDQCEDPSFELPQGQISDDDESGETSDGVLEDPDVQ
TSALDNKDEKTYLEVEKLIEGGKLEKLKVDQCKLYLRKHGLRVTGRKSVLLERIQEHLEI
KDGSGEEKYPKSSFVLDCKGDACTGDIVMFEQNVYDMYNVAARSSGGPSIGTRTVAGRII
KESYGAAKQQHTFTIEVLWSKGEKPLLPLRSLLIKGRNLYRLKTMRQRWPSEEERMRSLQ
EKHNRGSLARQMRELRIQNKELGRPRQVTRRKQKETVPVSSEIVHNDSDKTSSQSAQRCD
VMSLPMHELNIGNNIQKQLPVQNEGNLNHGNSHKIQSSYPTYNYSGYSGKYPAGYSGQYP
AGYSGKYSYGIPSAAGTGDSNYGLFATASTGHAKSGFCDMGPRVQDTSTQQSLFPREPCR
YFLKGRCTFGDRCKFSHVLNYNYNLSKENYPPRR
>PmC3H7
MNSNSYWNAANPPWEEPEYEPVSPPAQGSNPTPDHVWDNVNNYAKPRAHQLNLPSEPPQKRVKTLESPPLQPAFPFGSPNTQ
AGDIPRPRPSATGSLQKTKLCARFEAGTCTFNDNCSFAHGAEELRRPTAFGGWGSNIAGS
VNLQRFHKTRPCKFFLGGNCPYRERCNFLHDTEQGQFNNVAVVRAASSTRPPNWKTKLCV
NWGNSRNCNFGDKCHFAHGSGELQKYGGGMLQAESGASVHGVMKPSNNFSVSYVDPVNNG
FMHGSEGHNPGPGFTATEASLSTVSYLNDNTYKGTNTLPYQNPQEVASNYGYNSDPNDWE
RSGQAVRPDFNQSQIYSQATHQEPWASHYYTTGQNSEREEEPGSSSYMQNLPYP
>PmC3H8
MIDGIYRASVPQQRLAFGTRGRRVTDVRADNWLPSLAGLNSGKSAAESMKESLWRMALQP
QDLHSRMNGYSESYPQRPGQADCSHYMRTGFCGYGMNCRFNHPTNIKQQAARNRGELPER
VGHNACQFYMKTGTCKFGATCKYHHPRDRLRAGQVQLNMLGLPMRMGEKECTYYIRTGFC
KYGATCKYDHPQPPALGALVPVSGSSLYATVRPPISPASATQYSPALPTWPSPRTPYRQS
PHMPGALPYMPVMYSPHQGMLTASGWGTYQSTASPLTSPESQQQLRHMNIIYNSTQPNGL
SVGGVQGSITPFAQGSSPTVGHQPGIFQPNRTQTETYPERPGQPECQYYIKTGDCKFGFA
CRYHHPQERVSQSSTCVLSPIGLPLRPTQPTCTYYSHYGICKFGPTCKFNHPLTGLSYSP
SASSLSEIPVAPYPRGSSPTTTHVQPPSEPTQEIAKSRDQPSREPTSSKQDSETVVSGNT
KENASTYSDAAISSRSAQIALC
>PmC3H9
MMDRKVSVQEDEEFEMLLGEIPRATSAPPHGRSVGSSKDEAEGESVLSGDFYAVSSGSLS
YYGGSVSSSDSRNSSQLLLDQKSSPLKVEEQHVAKSGVSLPAQQHIFPDLGVNQNGVEHA
LLDDQSLAAVFSNLNFKETRNGDGNSGDSRQVNLVDNVNGGIEMQNGHSYSAGNYSAFDV
MKTTLPMHLNVDVNSFSSPRTVSYGIDQSSQSNHHRNGDVQLVGNGILPLTETQTMKQVL
KQNAYHTDTYMNGFGLPFKTSSLGSLDFQQSFPVNSVATPPVPGIQGYQFLANPSMSLGS
NLQQHYYFDPSIGPFLQPQSCQPSVSDLHQQVNRMQPSSWQRMEEEGRFRTQQEYMLLQQ
THGQALAALPNQVGAAFVGDSSNRTVRQHGLYSSVPGVVQFKPPLGSTQLQGEVFNVRDW
VASPVHGMLGSCNQLEGSVQSGNICRYHAQGFCSRGENCPFYHGQIQRVVNGRTLKPSSV
PFKDPQMGGILECEQKPAFPEKILTRNHSRGINSITTINPVPSGSEKEASNNGRCNGKTL
PNGHLLSEPFNLDIHGHYRSISPQITESEIPLRSLVTSQQQLKYTSLDEIKGQIYSTAMD
QNGCRFLQRKFDEGSPEDVEKIFLEIIDHIIELMTDQFGNYLVQKLLEVCTEDQRMRILH
AVTKETGELVNISLNTHGTRAVQKLVEIIKTPQEVSMVVSSLKPGVVTLIKDSNGNHVVQ
RCLQRLHSADNQFLFDAAVEHCIEIATHKHGCCVLQRCIDYSIGAQQQRLVAEIAANAFS
LSQDAYGNYVVQYILALEMPWVIEDVINHLESEYASLSMQKYSSNVIETCLKNSGDEGCA
RIILELVNSSLFGQLLQDPFANYVIQCALKESKGSLHSTLVDAIRPHLPTLRGSPFGKRI
LSRNNLKK
>PmC3H10
MGHQIYSSSQSLGSASRGNPVLGYNGGRALEPPMFPARPYDLPAESRYFSGDQMSNSMQL
DKPGGRYMFGERVPSERTPAETGSRPGSFSLDRYMPSEATQRADSSRYYPGHNSSMFLNG
SDTALYKGGDAVGFGSTSAYFPSRHSAGLVSPPLQQTQWPGAESRGSMPGGVTGVKRPNE
EVSQTLLGTHNAFGQNEALSSVNALPKRPRLDGSSDLPIYPQRPGEKDCTHYMMTRTCKF
GADCKFDHPSWVPAGGIPNWKEVPSVATSSESPPERPGEPECPYYMKTGICKFGSKCKFH
HPKDRLATLNSDENFDGNEVKLATGSLPERPGEPECAFFVKTGICKYGAKCKFDHPKDKG
GSLKISEHKGNGDAAVTVGTEEQGISGDINGKTDVIPIKPATMHNSKGLPIRPGETDCPF
YVKTGSCKFGPNCRFSHPDRILVNMPPAVMPFSVHDQPLVGYSGMLPQHSLGAPIPPQRP
GEPECTFYIKTGECKFGPSCKFHHPLNRPDPSVKLTLAGLPRREGETICPFYLKTGICKY
GVNCKFDHPPPGELDTARTQQPVKLTLAGFPRREGEATCPFYMKTGTCKYGATCKYDHPP
PGEAVAKAVAMAATTEDISADYDKIDSGNVGANATDENIKD
>PmC3H11
MNRRQELCRNFQRGSCQYGARCKFLHQTQQQQQPNPYGFGVQNPSQGRSGFNFGANNQNK
QKVSDNKEGGNRFLALSGAGSLGSRQNDSQPKVANHVCDDPNLCKQQIIEDFKNEQPLWK
LTCYGHWKYLPCDISGDISHEELRFAAYDDAKRGLPLQQIVQRETSLVNTKMAEFDNLLR
NPYKPPSSSGFGAFSSSPSPFSVSPQGGFQSNTHALVPSVGQFGSGGGGGFQTNAGFGAG
GSPFASSFGNTSSAFATQAQSSFPPFGKASGPSNSFPLQQNLSPPVTGFGASNSPFGASG
ASQSPFGNVFSTNTLNSQSGGSSSFSNSPFTSTATNSMSISNFGNQAVNVPKDVGVAGTS
AQPFINTSSVAPAGFASSVNSSNSCQSQQIDIWLKETWTIGEIPEDEPPPYALR
>PmC3H12
MGGVDVYRAATEEAKIPPRSWLAPPRLDFNSLLTL
IARNDCNTSLNGNADSDLCSNWSWKWERIDFETSSIQCPKALNTLLGRRFSGLSPLGIQP
RPCSSPSHGCTCNSHSHAKANDDSDHALDAIQSSLSPSTAIPETPSLTEQNEVGDLNNLR
ENVEDEELEEGQIPGEMAEEDFEDLTNNERGQVPDVSQSKVHYFGYDYGVALQNSIIVPQ
ETAMPKISEVKKKPSKSKKRRQNRKEKITKHAKGIDQLPQKKKSGDSKETLKTLETVDEK
LTQEPVQPNVENEENRTVKENAGLSLSSFFEGQVGLWTTETVDEVLRDTKEAGNKKAKRG
PLTAERKAKRKLAKRKKQALKDKEAGVKRLKLAPVTKSKPVILCKFYMKGRCAQGSQCSF
SHDAVPATKSEICKYHVNQCCLKGDECPFSHDLSAFPCKFYHTRGYCLERDMCRFSHKPI
TENALQDLLKQSELEKQELREQESIQGSIQHFVANNPQKLDEQRKFSVGDRFENVTFVEP
SKSALGNNRQISEERRDSFAFQNPGKGTRDEPSKSALGNNRQISEERRDSFAFQNPGKGT
RDEPSK
>PmC3H13
MSLCQILTCVGCEMDTYEATKVVYSRIQSVEPENVSKIIGYLLVQDHGDREMIRLAFGPD
SLIQSMVSKAKKELGLQVAQSSTTQMLSPYNYAPFSHVPSRSYPALSAQQTLYWDSQTHQ
ESPLGNSHFTSVPIEQSTLSFMGRNSLQDQIFCNEKLHPLAFNEPAGIRDYSLQLQEQQL
QLFDNDSYFNYPEMQVGSLNGTKLGMEFLNFGTGKRPTQMADVKPCLYFARGYCKHGSNC
RFSHAENYLSVPVSASSSPSGSVSEEPISTGSLERLELELQELLRAKRTPISIASLPQLY
YERYGRTLQAEGYLTESQRHGKAGYSLTKLLARLKNTVRLIDRYVSWL
>PmC3H14
MEYYRQEENWAMHSNKNNVLTFTSSTDMKSIEKSMGKMTLKSPVDPVESGSYPERVDEPD
CAYYMRTGLCGYGPNCRFNHPPNLKQAIASKGEFPERAGQPECQYYLKTGTCKFGATCKY
HHPRDRNGLGGQVQMNFLGLPMRQGEKECAYYMRTGSCKYGVHCKFHHPQPTTIMPVSGY
ASSGSPTTPASSYPPGILSWPLPRSPYVPGHRLQGSPTYVPMPIIFSPTQGVMPMPWNNY
QGPLSPLLSPERHQQPLGTGVAYKSFQQSDSSASGVQSAVTPHIQAGSAAMVLPTVQAQP
SVGQKESFPERYGQPDCQYYMKTGDCKFGTTCKYHHPKERVAQSPTCVLSPIGLPLRPDQ
PACTFYSRYGICKFGPACKFDHPLGGVSYSPSASSLSEQPVAPYSRGSSPPRMLVRSSSS
ENSQAALAVKGQSSRLEESASFKHHSTTDGPVGEKEADTSNSVAAVLSESA
>PmC3H15
MDEEAQKRNTDCVYFLASPLTCNKGNECEYRHSESARINPRHCWYWLSGNCLNPHCAFRH
PPLEGHPTTSGTESLTASGSSNKSRVPCYYFFQGYCAKGDQCLFMHVPPFGGNQAVSNSQ
KTTKVTGMGAESQPVEKKAPSGADNGTVKPTSMQSTSAEVQLLTEDKRFAEVGSPAGHAK
KRDQHAPERSLPEAGFSPINMLDAPDNELSFLTRSHVYKVQPTDDWLDNDMESEEWLEES
SPGFDVLVDDGPEQLGFQEEAEYLSNFDMEQGQELTHGRERIIPMTDEMLHFDYEGMHDD
LCYTEGGNQYAYRSYDPYEEHIHSSYDQVNWHKRKTFDGRVPEGTVVSERRDLSLERYPR
QSEKTDLRHRLGKIRRVDRTQIDDKSKRRLQSDSRSGDFQRGHRQRGNEQRYHHDAIARR
QQVTRHNKMRVHSRTPSGSSSLPRGSVHEVEPNFEEIPEKVHRRSLSGRNDSSEHFRNRH
KETERGRIYADVAAPSESSVFRKPFNRNETGKNTTDFAKPKTLEQIKEEKRKNALLGNGP
RACDTSEESKTFFQSGQRGSQAAIPKSQIQPLDSLSGGERKINFSKVRVHASKLPTFEGP
KPLSAILKAKQKPKNDDIVEGTHAQGAGDISKRSELTGNSRIPETDWKTPVLSSGAEKKV
EQKGFSQGAKHMHESARNASINVSSHVSTDFKEGDTLLQNNRMPVMRQNNGDLTMNGSIN
SHVDKGDTCFEPLKIENGGMTGNYKSESESDEEYLEEDEEDDFAKKLGGFFS
>PmC3H16
MDVYKLNPMDSLFSPLSEYNNQLHSPPSFANAHPEIFYNEVQTEPDQLVNQLAIIQAHQQ
QIHSNQLLLNRQFQQQQQVDDGPPGPSINNRKLGLYKTELCRSWEEKGTCRYGCKCQFAH
GQDELRDVPRHPKFKTQLCATYWHSGSCPYGKRCCFIHSTFPHGANANGAPPLPLSEEEP
TMTVSPRQSFTQTPTMHSLSLTPNTSTDSPPKKWSGGAIHPFIVI
>PmC3H17
MKGGTEQDDEEFEMLLGEIPSATAAPPHLEEVQRTDESPKGEGVLLQQNARKSSTTGTYD
DFYQDYQGAKNLSASPDGTIVSVSPMPSSRFPAFYGGLSFNGSASGSSLQLQPEQHHTKV
QGAVHIETNTEQGQLQSNVSIHHNGIALPTKQVFVDNQALTTAFGNLNFKEDKVLSQGVQ
ASGQPGDGMYGSSVSVNGQAPTIAAKVYSHFDVATISVPGHLNGVGSLNSMGSPSNASLS
NVHGIRYPSQHINLSGIFQATGNDISNPAMKKLLKYNGNGINTYGKNLGLPLDGLNVEPN
DPQRLIPLYSAAAAPTPEMPGFHILPNASISRAEVLSPISGLQQQYYMDTHIGSFLQPQP
QQCGPPVPALQSQINRMHLMWQHFEEERYRRMHQQYMLQHVQTQARGSMPNQTAAGIMGS
SLDQSFRQQGVQPSMTISQLEQPLYKYQQQGLPTVEGDWNTNLIPGTAGASVIDFSDFPL
QSGNLCRYHSQGFCGRGESCPFSHSQAQMVASGRISTPGNILTKDPSGVTILNGEEKPIF
PEKILTRNRSRGINTVRTINLSPAGGRKDSLSNGNGSGRVLSDGRLSSALRVGSFQLDSQ
GHPRELSPENIDFELTPRTLSSSQQQLLLPKYTSLDEVEGRIYCIARDQHGCRFLQKKFD
EGRPEDVQKIFVEIIDHIIELMTDPFGNYLVQKLLEVCNEDQRMQILHAITGKPGELVNI
SLNMHGTRAVQKLIETLETPQQVSMVTSSLIPGVVTLIKDLNGNHVVQRCLQCLDNEDSQ
FLFDAAAAHCAEIATHRHGCCVLQRCVDFSTGAQRQRLVAEIAANALFLSQDPFGNYVVQ
YILDLGIPWANDDVMNQLEGHYACLSMQKFSSNVVEKCLKLAGEEKRARIIRELINYSRL
GQLLQDPFANYVVQSALATSKGPLHAAFVEAIRPHLPALRSSPFGKRILSRTNLKK
>PmC3H18
MTDVVSFKKPSKKGRPAALRQKSPPKDNSRESHEKSLVATVKDRRSAVKGVGKKRQRETS
KGEDSDNDQSGGGVVDVAWSATNSNDNTMNRNTAVVDLDAETIDGPNLKKYKEGDEVCYA
LVDYLPTNRHQVDAQDLEDDGMYKGLNSYTSHLKKKPDSSMSDKFKAGPVRAPTNIRQIT
ITDFQPDVCKDYKETGWCGYGDTCKFLHDRSDYMAGWQLDQAWNKMQAQKSGAAAFEDDS
DDSEDEDLPFACLITREPFVDPVVTKCGHYFEKKAALKRYQKTPKCYACGTPTGGIFNKP
KHLIKKLQERAAKEEAEAQEADSDDNGIEGLEERNETAEE
>PmC3H19
MDYNAAMQGGFARQRGLVIDPDGWQQHGRPRAEIAGVEEAMWQMTLQQQHESLEPEIGSY
PERPGEPDCTYYMRTGLCGFGMSCRFNHPPNRKQAAAAARNKGEYPERLGQPECQYYLKT
GTCKFGATCKFHHPRDKAGSTGRAAINVLGYPIRPNEKECAYYLRTGQCKYGATCKFHHP
PPVGPLVPVRGSSLFTPVQSPTTPGPQAYPGSLQTWPMQRASFIQSPRWQGPSSYTPLIL
PQGIVPVPSWSTYPQGQVGSISSSDGQQQAIGAGLVYGPTSQTDPMASGIQGTFSSFPPG
SPGMGPPTLQLPSSSAQRESMFPERPGQQECQFYMKTWECVEKCSLRGTPTSLGY
>PmC3H20
MPGVSSEECQALSLDSFMPGVSFFSDSNGYANAVDFVSGVEFQGPDLLIEQSQPGAEGFN
FSSNDTRCLFPKSLSFGSNPSSYRSDDFHHDSFAGSWSEAVKDEAFLSVPMSGNTHVGAM
LGSSLAAFQKYLPSNNEDEASWPAVDAYSCDEFRMYEFKVRRCMRGRSHDWTECPFAHPG
EKARRRDPRRFHYSGTACPDFRKGSCRRGDACEFAHGVFECWLHPARYRTQPCKDGRNCR
RRVCFFAHTPEQLRLLPGASVGSRNGFQSKNHEGSNLRHAVSFDGALAVAAYDGGGSSPV
NHFGNGGGYFDGSQTGGSSPRGYLCSKSNLSCTSQLQISSPTSTLVGHAHSPPPLSPPLS
PSSSPRESSPNWTYGVPNSSPVAAGNKPLHHKPFNFVNMDASSLSPSSVVHPSFGLQSTR
RHHSITIPPTNDSRGLSSPVSSLSNDGSCQSPSNAVSDLIGSLQSLELNGGGSSTPTVPT
GPSQWLQAEASYAALHRSCSPRASNLRHCSYSLPSTPTKSRWEKNWDSEFFAEEEPLQRV
ESGRELRAKIYSRLSRENLDNTNAESPDLGWVNELVK
>PmC3H21
MSNRVLCKYFMHGACLKGEACEFSHDWKDQENNVCTFYQRGVCSYGSRCRYDHVKVSHPE
STFSLSPISHLGSKVEPKSASVHNGVTVGNDTSIAWHTGELSGLSKPFFPPLGQAWTAGS
QNVSSTSRMELQTKSSIRDAADLPICAFAAAGKCPRGDTCPQLHGDLCAACGKHCLHPYR
PAEREEHIKQCQRNQKRLEALRNSQEIECSVCLDRVLSKPTAAERKFGLMSECDHPFCIS
CIRNWRGNNPVPGMDVNSVLRACPICRKLSHFVIPSVIWYSNQEEKQEIIDNYKKKLSSI
DCKYFDFGKGTCPFGTSCFYKHAYKDGRREEVKLRHLGAADGSTVIAKNVRLSDFLGRLG
L
>PmC3H22
MVGNVYVQFREEEQAANALRSLQGRFYAGRPIIVDFSPVTDFREATCRQYEENTCNRGGY
CNFMHLKKISRELRRRLFGRYRRYSHSRSRSRSVSPHRDNDRHRHHDDRPRHGGRGYDRR
YDDDDRDGHRGRKTRSRSPGGRRRGRSRSYSPRRNRSPIREGSAERRAKIEQWNREKEAQ
ASSADVSYAMQNGGSYSNPQGYYDR
>PmC3H23
MSAYYTPSSRQILLKKDILEVSMCGGPEHPKAPSVCDTSKSSLREKDNNVAVVEKQSCKS
KEVGKIYSVLLELAAENDLLGFRQAAKENVLKIDEASLWYGRKHGTSQMVLEQRNPVMIA
ALFGSVDVLNYILSTYATHGLDINSGCGSDNSTALHCAAAGGSSFAVEAVRLLLQSDADV
NCLDAHGRRPVDVIVVSPKLFNAKVILNNMLKAEYHSRAGAWTKVLSRVSEYGNTDLSGR
GSNSLGSLPHLSSSFEPQSPKVLMSSPKISEASRNCADGIEKREYPVDPSLPDIKNGVYS
TDEFRMYSFKVRPCSRAYSHDWTECPFVHPGENARRRDPRKYHYTSVPCPEFRKGTCRRG
DLCEFAHGVFECWLHPAQYRTRLCKDETNCTRRVCFFAHKPEELRPLSGFTASTVPSPRA
SSSLDMNSTMSPLTLGSPSPVFVMSSLSPSNPPQGGLSTPPMSPSSSSANSLTHSSFGGT
WPQPSVPTLHLPGGSLQVGLQASRLRASLNARDVPLEELTLDSDCEGQLINDFASLSGSG
NTLLRSGKYKSHGSSIAPVNLEDLFASEMSPRGPCLEPSVFSQISSQIQSHKAAQVQPQV
QTPISNQISQIHQMQQGAIGGQGNSHLHSPVQPSHRLPSLGLDLERQTSNGSVLSPGLMA
AMKLRSASFAQRDLRSYSSRDLGAHASLPSLADWGSPTGKANWGVQKGELNKFRKSASFG
FRTSNEPDLSWVQTTVKENPVDAVEGCTVGFALEALRNRQTENVNNAVLGAWAEQQMHLD
QQMVA
>PmC3H24
MNRPFDIVTAVKQYPEGSIFPERSGLWECQFYMKTGDCKFGMTCRYHHPKERIIPIPNCV
LNSVGLPLRPGAPVCMFFSRYGICKFGPTCKFDHPMGHSSYSQSISSPIDIPVGRHQIGS
ASATLASGPLSSDSVVDSGGGKSIEHTSTAEARQQSSGVENLGPDA
>PmC3H25
MDVETSGKPTGNKRTYTRLPRQVCVFWQEGRCTRESCNFLHVDEPGSVKRGGATNGFAPK
RSYNGSDERDMQAAGPPGGSRRNISARWGRGRGGIFISDERQKIRNKVCNYWLAGNCQRG
EECKYLHSFVMGSDVKFLTQLSGHVKAIRGIAFPSHLGAADKLYSAAQDNKLMVWDCHTG
QGTHIPLHGVSEAGCLLSEGPWIFVGVPNAVKAWNTLTSTQQSLDGPRGQVHALAVVNQM
QMLFAGTEDGTIFAWKFNSPANAFEPAVSLAGHTLPVVSLVSGAGRLYSASMDHTIRVWD
MESFQCMRSLRDHKSIVMSLLCWDDYLLSCSLDNTVKVWAATSSGALEVTYTHSEKNGVL
ALCGMNDEQSKPVLLCSCNDNSVRLYDLPSFKERCRLFSRNEVRVFQLGSGGLFFTGDGE
GELKVWKWDTQTL
>PmC3H26
MECSKLEDVKPCNDGNSVKEGNHSNNKDYHVSLNNN
ISSEAVNMKPNITLEPNDVKSEKQVRLKQDNKGMKIDKYGRMIREGNSDSESDGGPHAAR
GRAGYSQSRSPSPSHNRWRKRSYSRSPRRKARWSGSRSRSPKRRRSRSRTPVHEFRRGGD
ARGERTNRGRGTPPVCNDFARGRCQRGASCRFLHWEPSGDSGSRWAGGGRGRERIENRQD
VAKSVKESFRSGELDKPRSISPDRFVDEHERDYYVERRNQESYGYNDRSATPCHDFSKGR
CYRGSSCRYLHSETAPDSVGRWSSVRKSRERTESRQDISKPFCGMDDFGSVEVDKTRNFS
PNRMHNQHYRPNFRERRSHDVDRRNDRSVPACIFFARGCCQKGLSCRFFHPDATGNNDSG
RSRERPESRSNITEPFGGKGSSAALEMDKNKNNFQESNSYGHDRREPFKGHRQEMEKHNY
SSANPSEKSQFLTPGREKLQSHREELWSKTLSTDAPSQTNQRENVGGHFMLRDLPSRSLS
WEKFDADSSEGPSAPSGTDKIQLHNPVEHIHQQPLRSHDLQYQTEILHSKNDLNSTPFQS
LPGNLPALPDHCVTGPTLLSGQSCASDLGTGGGPLQPNDGWQGSSPACSNVESSVVSLPS
GFSTNSSIVNPPAEHSGIGGCSMPYHQNSIMPTLNLIPQPGYVHGSAVQGVNYCVNDVPT
HVATATPEQRSICAQPPLELVNLQHASNTGQESLMPRLITMPLFPPQNQSGGQIGSMPLS
LFGEQNVMACSQAGVPFTPSLSTVNQPSKDIPGFSVVNQPNKDIPGLSAVNQPNKD
>PmC3H27
MPRATSGTSSRAGVSVVSRDVFTNQRAGATSRSQGIPGAFAASGLTPAQQGRIAST
GRVCRFFLAGECRRADCRFSHDVGRAVCRFWLKGLCLNGDECPFVHDASLLDTVANRVVS
MGSHSPALQPSEPETPPNEEFPELNA
>PmC3H28
MPECWWFVKWGWCANGEECLYRHTSLEGRKNECPEYLRGFCRRGPYCPFKHIRRAACPAYLAG
YCPDGPYCARGHPKSRLPERYTLEDADPPPVPDEELGPPPGYMGYSYERGPWESRRFGAG
FGGEPGQGIAHGIGPGGVSHGRPQSYRGEKSLVTPNTGSGPGEPFIRNVNQKPRDNQNAQ
VRRGLENILCFKCGQHGHYANQCPNKIAAGRQRHQQH
>PmC3H29
MAVCQYFLRGACRFGSNCKNQHPGEQTAGSRTGGFSAFSNSSFASGDNLSTRKRETASS
ADSIRHDLVDERPVFPLSCYGPAKEEPNLIIEQDESPEELRIKFVQANASGNPQQYVQYE
ETQTAKCLQMFESVARNSFDAYKHVNGKLKGQIPPNTAFKPSQTTTTSAFGQSPQPSQSA
FGSTAFGKPSGSAFGAPTSGFGAFAASSPSSNAFGTTSQPSAFGSTSQPNAFGQSTGPTT
GSAFGQPSAFGATASSAPSGGFSAFSASKSAFGTPAEPKSA
>PmC3H30
MESFEPTLKKSRGYDTDGANGMPWTSSSSAGNMNMNPGMNLSSAVNYHSGPNPNQGHGFN
PNAAGANPNPNPTLNPNSGVNEVIQGPPQGGYPPAMGGGQYGGGSGASYGGGSYGGGSYE
NGNHSTHFEVLGFQQQHQQGSNVNVGDLECRRYKTDEGCPYGLTCRYKHGPTDERDFNIH
VPSSGGKSKPCMKFFSTSGCPYGEGCHFSHYVVGGIAALGLAPVQTMPAATMAPPRKQPG
PIGDPSATVSGYKTRLCNRFNTDTGCRFGDKCHFAHGESDLRSSNNISASNRNGVPMQSA
PAIYDNGPLATVSNPAGFVDTTAYGNSASTAAYGNSASAAAYGNSVVYSANTFPSSQSYA
EPTPPGVAANTPFVPNYNMTVENSSQLPGAEGTMQGGPVTGTNNVQVY
>PmC3H31
MPLEKYYCDYCDKQFQDTPSARKRHLQGVQHQRARKLWFDSFKDPQQLQAENAGKAICTH
FVKTGFCQFGGNCKYFHPIQNTEQHAGVPSGEQTTKQVVISSINLPPSLRPPPEMGYPLL
PFIDWG
>PmC3H32
MSSVSAEQPAYSMGPLPWSFFSDHSSGSHGDDSVCFMSPGRSGGLNLNEI
QYSSSPTSSDYMNSPPSRFAASRGFEDDRSALSFPDFPDMSCGYESNGDA
AAFVQKDARGEMPGIRLNNAFVGSSSPRLEDVFCALQKYLPSNNEDEESL
PAVDAYSCDEFRMYEFKVRRCMRGRSHDWTECPFAHPGEKARRRDPRRFH
YSGTACPDFRKGTCRRGDACEFAHGVFECWLHPARYRTQPCKDGRSCKRR
VCFFAHTPQQLRLLPGLSSPSSNSRSSTALHVASALKNYSLSASAAAYDG
SPLRQALEGIVSSSSPGGSLISSPTSTLVGSQSPPPLSPPLSPSASPPLS
PEPGWSNTYRVGLQKAVLNRQIPGHRRHVERIASMPSEASRGLASPRLMN
LSDTTSQQQPMVELINSLQSLRMKESSVPSWLQVQPQMVNGGGGHGSPRV
SNLRHCVVQSLPCTPTHSETADDVGDWFEEPVQRVESGKDLRAKIYA
RLTRENFNQDFSSSAESPDVGWVNELVK
>PmC3H33
MRKENLQLKASNTELTMRESKYFLDDKTYNDIPF
DAGYSVIQTPSTSLSAFSYNDNLVNSTVESSTFLDASASCFNNQFPTPLNNSASHSNGLM
SILSCRADPEGMEMQQPRSRYMKIMKSITADVSANSPTSVLSSFDDLHADFNNKLMHLTS
KSAANASNLDKTVAVNKPTPRGLPKSISIRSSGFLNMKMNGVNTPSREGVKRSPQLSKTA
PSVLSPHRPHRLRLTATADIVPVAVASPTGQDVDRAQDVEYDVYNQGMFKTELCNKWQDT
GACPYGDRCQFAHGIEELRPVIRHPRYKTELCRMVAAGDRCPYGHRCHFRHALTEEEKAT
AAATKQREREKATAAATVS
>PmC3H34
MDYEVDTSGAAELGMGIGGGAVEGDMYWVAGGNDQEMWATEEDYDQASSQGYRQSDGGWS
GGGDYRAGGLEGRQSRSGSEPPHKKSKNGHGDLQGNGSRGRSGYQGEMGQGTSSGTPPPS
NGTVNEVTSSGGGKSKGTGRMFFKTKLCCKFRAGTCPYSTNCNFAHGMEELRKPPPNWQE
IVAAQEEDRAQRAERRGENQIPCVSSSGAGSDSQRFHKTRHCKKFYTDEGCPYGDRCNFV
HDDQSRSREYVAISLAPTPTPGNGNGTGNGNNGGNGSFQRPSNWKTRICNKWETTGHCPF
GDKCHFAHGLAELQKYGGGLLDGENGDISGGLRNDLKQNGTLPKPHVDAGAGPSSSVYNT
DNYVIGASNQRSMGNFISQRQGQRILPKWKGPDKISRIYGDWIEENEWEFTSRSTASQIE
KVSQAEEETLNEV
>PmC3H35
MSLQYLSEVPESRFAKSSKPVNGSPTLLLIPTRSNTPENAGSEKNFSDNYSDKD
STVESLTPTGRLLSSSSLNSMDSDPNFEIDVQPKRKRFTNPEERRQFVEEYKRKYKTEMC
KNWELRGNCKFGDKCCFAHGRKELKAKVLTHVKYKTKPCKQYHQNGNCPYGQRCQYLHKE
ALMPNVFCDPAEGCYKHNPQIYDTLHEVNRLCATDVDLKTVLDKMPARSRLSVFEKLAMA
>PmC3H36
MDPFGPPRKKLRPEVEFVNGNGGIHTHTHALTDVGTRRFNPPDIVYGDPARFKQPTFVSP
EMESLPTGLGSKSKACTKFFSTSGCPFGENCHFMHYSPGGVNLISQVSNLGSGLRTASRN
STGPPTSILPPDQAAAVQPYKTRMCNRHGTAEGCRFGDKCHFAHSENELKKGNTLAPVER
EWTSSYGRPVPGVLDGRPGGRLVQHEATTPGMAAAASFGSSATAKISVDASLSGAIIGKG
GVNSKQICRVTGVKLAIKDHESDSNLKNIELEGSFDQIKQASTMVHELIMQTRAVAAKPS
GFVSNNFKTKLCENFSKGTCTFGDRCHFAHGASELR
>PmC3H37
MEYYGNSSAMARYLGSAVDPPPPDWNSQHVAADLGMEEAMRQMNLQSHDVAERGLSGPLP
ERPGEIDCAHYMRTGICGFGMTCRFNHPPRRNIAAAVARNRGEYPERPGDPECQHFVKTG
TCKFGATCKYHHPKYKAGTSDWQQLNALGYPLRLNEKECSHYVKTGQCKFGVTCKYHHPQ
PVGPSVAIPGPSSYYPTGPSFSIPSPQQYAGGLTTWPISRTPLMANPYLQGPSTYVPFVI
PHGMMPFPGWNSFHGQVGSITSRDVGQQAPGTGLFYGPRYQTDGMNPSIQGALASYSSRS
GSMGIPSTNTQMEHMFPERHGQPECQFYMRTGYCKYGSTCKYHHPRDRTVPLTSCTLSPL
GLPLRSGAQTCSFYVRQGFCKYGPTCKYDHPMGTLSYSPSASSLVDMPVAPYPVGSSPAT
LAPSFSSTELRTETTAGPFKESIPTPETPLSSSAGESLDLGAQGPLLSTSTGLTSSESEE
NPLVKKSNQVSVLANGIAKEGDIPISN
>PmC3H38
MAGDKRQRSRSKSESRSPSPTPTTSKSLDRDSPTVKAIPSENAAERRPGKRNQLTVEICK
DYSKGRCKRLPSDCKYAHPASSVAIEENKVTVCFDSLRDRCLRGSTCRYYHPSAAMRVSM
QEAAGILPSLFPVAHEVDVTRPSNILLGPRGPPHPLAVLRSPSSVKNMTKPLMEICRDFV
HGRCTREADECRYAHHSPTAGEGDYVIVCSDHLRGKCERNFCRYFHAPEHLRSRIRDGAI
DPAATLHSAHNNRGMDASHAFPSSFYDQQVLKRMRTGDYAGDPHSWGIAQQSGAPIFHAP
SMVGPSLIKLPTPLLQSSTLVPPPRLQSSEVNDEDRVQVCRDFLKNKCARNSSCKYAHPE
PQTKVVDNYVTVCRDFQRGKCKRESCRFYH
>PmC3H39
MHDNCHLSSSSSSSPRVPGDALEEAMLQISIQTLDTLEEIGFCSGPYPERPGEQDCAYYM
RTGLCGYGRHCHFNHPPNVKLDAQYMSELPERFGQPECKYFMKTGACKYGATCKYHHPHD
RDGPRVQLNYLGLPMRQGEKECPYYTRTGSCKFGATCKFHHSEPTALLPDSGSPVYAATE
LPLSPASGSPYPAGLTSWFLQGAPYVSGPHLQGSPTYMPVILSPQQSTPSVQPGWNTCHG
PTSPLSSPEGRQQLGAGTVYSSSYMTDSSSSSHMHGVLSSPVQGSSTAMEHPGVQCQVAA
PEREAFPKRLDQPQCQHYMKTGCCKYGTTCRYHHPQERVALSPCCMLSSQGLPLRPGQPT
CPFYSRYGICKFGPICKFDHPLTGPNCNPAAFSSSEQRTTSYPEGGSSGAHCQSTSEEFS
EQDLKATDQYSKAEEASSLKQKSTEEGAGDRLAANSPSTSGAAI
>PmC3H40
MPGVSAEQHLFSGSGSPVVFGNRCCPVSRPFESQDLPKSFYAEPPELSPY
ALTNMEYLQSLNLFSETSPNSEKSRYSKDSASVQKLFNKSVSFGSNGLGV
DFGFTTTGMESENFLVSPRTVIESPDGISSLHKFLPSNNEEEASWPAVDA
YSCDEFRMYEFKVRRCMRGRSHDWTECPFAHPGEKARRRDPRRFHYSGTG
CPDFRKGSCRRGDACEYAHGVFECWLHPARYRTQPCKDGRNCRRRVCFFA
HTPEQMRLLPGASQAQFHATSNFGNRNSFQMRNAVSGSYDGSPLRYAVTA
AASLDGAFGYDGFDGNTSPRGPLNYLCKAKVKAKASQISSPTSTLVGHSY
SPPPLSPPLSPSASPPISPGSCLDSPVNYANSAVKSFPKSETNTAPVSFT
PRGHLEKLISIPPPNLDPSPLSPAVHSPAPSSKLIMEGLINTLQRMEING
DTLPWRQQQQQFNLPGRSCLSLPGAPRWDDDAWEVEAAEDGSIQRVESGK
QLRAKIYGRLTRESTLQDNNNTNTEYSPDLGWVNELVM
>PmC3H41
MKTVWCSLFLILSVFPNIFPLVQVGNVYVQFREEEHAAAALQALTGRFYAGRAIIVDFSP
VTDFREATCRQYEENTCNRGGYCNFMHLKKISRELRRQLFGRYRRYGHGYSRSQSRSPSP
RLSVERHRGYDDRPRGGRGYDDRPYGGRGYDNRSQGGRGFGRRNGRGYPSYHDDRHGRRP
RSRSPGYRRGRSRSRSHSPRRSRNFVREGSAERRAKIEQWNKEREQAAASSTANQSIQNG
GVYSDQPDDGF
>PmC3H42
MDVETSGKPTGNKRTYTRLPRQVCVFWQEGRCTRESCNFLHVDEPGSVKRGGATNGFAPK
RSYNGSDERDMQAAGPPGGSRRNISARWGRGRGGIFISDERQKIRNKVCNYWLAGNCQRG
EECKYLHSFVMGSDVKFLTQLSGHVKAIRGIAFPSDSGKLYSGGQDRKVIVWDCQTGQGR
DIPLNDEVGCLMSEGPWIFVGLPNAVKAWNILTSTELSLVGPRGQVHALAVGNGMLFAGT
HDGSILGWKFSPASNTFEPAAFLVGHTQAVVSLVSGADRLYSGSMDKTIRVWDLGTFQCL
QTLRDHTSVVMSLLCWDQFLLSCSLDSTVKVWVATPSGALEVTYTHNEEHGVLALCGMND
EQAKPVLLCSCNDNTVRLYDLPSFSERGRIFSRNE
>PmC3H43
MEAVKSSMEEENSAELTAVDAGPNPNPNPSTPDGQAEELQNLKRKRSEEAAPDPFWKTSL
CSYFRRRSQDCRHGDNCRYAHSEQELRPRPDDSWDPTSERAKKLLRKPEKAPEEKPELCS
SENSDGSPEKGERGSGLFNKWIINLPEHWGVVDFKKLLGDLELPFTNARKKSGMGEGFVC
FSSEEHVTLATEKLNGKSINKRYLRVADVLPRPWEKEQINVLEQGETDDQDMDDPDAFCS
KQTNSEIKSPVDSEVLGDGNLEQNNHSASDRSVIKLRSARDAVTPLANMPYEQQLTHKKT
SMTQILKRLTRNARKTCPSELPLPEWIISAKNRGGLPCTLEGILPSPLINGYRNKCEFTV
GLSRDGERVVGFLLGNFREGMTAVEEPTNCPNVSAIACQYASAFQKFIRSSPLPVWNKHQ
TCGFWRLFTVREGRAPNWVSDKGTEQPKIAEVMLIAQVCSKGVEEDSRSSEFKRMAEALA
LAAASASPPLPLTALFVQDHLDISNAAPFDAPLFPIPLPKVVEGGNFEDECKEPEGKIHD
YISNLRFSISPTAFFQVNTVAAERLYSLAGDWAALGPTTLLFDICCGTGTIGLTLAHQAG
LVVGIEMSAPAVADAQRNAEINGIKNCKFVCAKAEDVIDSLLKEYLEMPAEMASDISDNA
TDKNIDNISKKSASEYGTQGNNSPESGNDTQIKGDTIAKETEHIANISSKSPGTSTETNE
LTENKKEANIMKRFREVVVIVDPPRCGLHPVVTKALRTQPWLRRLVYISCNPETLVANAI
ELCTPSTGKVEKVKGRRGGYRHMGNAGHARQRAKSMPVSEPFCPVKAMAVDLFPHTPHCE
MVMLLER
>PmC3H44
MFSFKVRPCSRAYSHDWTECPFVHPGENARRRDPRRYHYSCVPCPEFRKGTCRRN
DSCEYAHGVFESWLHPAQYRTRLCKDGTNCARRVCFFAHKPEELRPLYLSTGSAVPSPRI
SASMDMSSLAPGSPSSVLMISPFSPTNPSKNTLFTPPPPLSPSSPKAGHSSLSGAWSQSS
LPMLHLPGGGSQTSRLRATLSARDLPFDDLIRGSDNDGQIIDEFSPLSNQARMNATLAAL
SGDGSTSGKYVNYGLNSVTPANLEDLFASEISLPGVIDSEPSVLPHMGTQMQTNNSMQGH
SHLQNQKQLSINTQLLQATTQMQQAATDPQSPGHSFLQSSVLSPSYSLASLGRMSSFSGD
FQCHKSSESMLSPVMSPTINSRVTAFSHQDRRSYSSRDLGAHLLPTSSDWGSPTGKLDWG
VQGEELSKFRKSLSFGYRNSNELDSSWIQSVVKEAPKDVHDASLDYSMETSINGNIENSD
HVVLASWMDEMHLD
>PmC3H45
MCGAPEHSKVSENNEDNGKVVLAEKQLSKMKETQKCFSILLELAANNDLIGFKQAVEEDG
SAIDEISFWYGRQNGSKQMGLEQRTPLMIAALFGSMDVLAYILSAYATCGIDVNLKCGSD
RSTALHCAAAGGSSFAVEAVRLLLQSDADVNCLDAHGRRPVDVIVVSPKLFNAKVILNNM
LKAEYHSRAGAWTKVLSRVSEYGNTDLSGRGSNSLGSLPHLSSSFEPQSPKVLMSSPKIS
EASRNCADGIEKREYPVDPSLPDIKNGVYSTDEFRMYSFKVRPCSRAYSHDWTECPFVHP
GENARRRDPRKYHYTSVPCPEFRKGTCRRGDLCEFAHGVFECWLHPAQYRTRLCKDETNC
TRRVCFFAHKPEELRPLSGFTASTVPSPRASSSLDMNSTMSPLTLGSPSPVFVMSSLSPS
NPPQGGLSTPPMSPSSSSANSLTHSSFGGTWPQPSVPTLHLPGGSLQVGLQASRLRASLN
ARDVPLEELTLDSDCEGQLINDFASLSGSGNTLLRSGKYKSHGSSIAPVNLEDLFASEMS
PRGPCLEPSVFSQISSQIQSHKAAQVQPQVQTPISNQISQIHQMQQGAIGGQGNSHLHSP
VQPSHRLPSLGLDLERQTSNGSVLSPGLMAAMKLRSASFAQRDLRSYSSRDLGAHASLPS
LADWGSPTGKANWGVQKGELNKFRKSASFGFRTSNEPDLSWVQTTVKENPVDAVEGCTVG
FALEALRNRQTENVNNAVLGAWAEQQMHLDQQMVA
>PmC3H46
MDLMFPGVEGKMDTYEATRIVFTRIQSIEPENVSKIIGYLLLQDLGDQEMIRLAFGPNTL
LQSMISKAKTELGLSSLSPLQSPLRYTQFSNLLSRSFSSPAPNGFHGGTHIPHEQQQDSA
LFAHHEVLNPNRFVTDEHSDFINLSRQQSLPSDHKFSDYHDHLLNLRDDCQLQDHLFYPT
ENLDSYSLPNDSHVYTEMLSFLNGSKTGLNHRRSYSMTDVSVSCEPVSWKPCLYFARGYC
KHGSSCRFTHSYSRSDNVSSSIPLDPRFEEAFTVESLERLELELQELLRGRRAPVSIASL
PQLYYERFGKTLQAEGYLTESQRHGKAGYSLTNLLARLKNTVSLIDRPHG

## Sheet: Table S2
TableS2 The characteristics of 46 PmC3H proteins identified and their Subcellular Localization prediction
Gene	Aa	Mw(kDa)	pl	Subcellular Localization Prediction
				Plant-mPLoc	WoLF	CELLO
PmC3H1	639	70.2	8.14	Nucleus	Nucleus	Nucleus
PmC3H2	325	34.7	9.22	Nucleus	Nucleus	Nucleus
PmC3H3	222	24.1	7.65	Nucleus	Chloroplast	Nucleus
PmC3H4	308	33.1	9	Chloroplast	Nucleus	Nucleus
PmC3H5	326	37.1	7.19	Nucleus	Nucleus	Nucleus
PmC3H6	514	58.1	6.13	Nucleus	Nucleus	Nucleus
PmC3H7	376	41.6	6.46	Nucleus	Nucleus	Nucleus
PmC3H8	502	55.2	9.27	Nucleus	Nucleus	Nucleus
PmC3H9	908	100.2	5.91	Nucleus	Nucleus	Nucleus
PmC3H10	641	69.4	7.95	Nucleus	peroxisome	Nucleus
PmC3H11	414	44	8.38	Nucleus	Nucleus	Nucleus
PmC3H12	581	65.2	8.2	Nucleus	Nucleus	Nucleus
PmC3H13	348	39.2	6.46	Chloroplast	Nucleus	Nucleus
PmC3H14	471	51.4	8.72	Nucleus	Nucleus	Nucleus
PmC3H15	772	87.2	6.2	Nucleus	Nucleus	Nucleus
PmC3H16	225	25.4	6.82	Nucleus	Nucleus	Nucleus
PmC3H17	956	104.6	6.27	Nucleus	Nucleus	Nucleus
PmC3H18	340	37.9	5.48	Nucleus	Nucleus	Nucleus
PmC3H19	355	38.9	8.66	Nucleus	Nucleus	Nucleus
PmC3H20	577	62.7	6.6	Nucleus	Nucleus	Nucleus
PmC3H21	361	40.3	8.74	Nucleus	Nucleus	Nucleus
PmC3H22	205	24.3	10.8	Nucleus	Nucleus	Nucleus
PmC3H23	785	85.2	8.17	Nucleus	Nucleus	Nucleus
PmC3H24	166	17.9	7.62	Nucleus	Nucleus	Nucleus
PmC3H25	433	47.8	8.45	Nucleus	Nucleus	Nucleus
PmC3H26	812	90.4	9.22	Nucleus	Nucleus	Nucleus
PmC3H27	142	15.1	8.32	Nucleus	Chloroplast	Extracellular
PmC3H28	220	24.7	8.92	Nucleus	Chloroplast	Nucleus
PmC3H29	280	29	8.26	Nucleus	Chloroplast	Nucleus
PmC3H30	408	42.2	6.24	Nucleus	Nucleus	Nucleus
PmC3H31	126	14.4	8.62	Nucleus	Nucleus	Nucleus
PmC3H32	525	57.5	7.19	Nucleus	Nucleus	Nucleus
PmC3H33	353	39	8.82	Nucleus	Nucleus	Nucleus
PmC3H34	433	46.8	5.99	Nucleus	Nucleus	Nucleus
PmC3H35	234	26.9	8.99	Nucleus	Nucleus	Nucleus
PmC3H36	336	35.9	9.15	Chloroplast	Nucleus	Nucleus
PmC3H37	507	54.9	8.08	Nucleus	Nucleus	Nucleus
PmC3H38	390	43.7	9.32	Nucleus	Nucleus	Nucleus
PmC3H39	464	50.3	6.36	Nucleus	Nucleus	Nucleus
PmC3H40	538	59.4	7.86	Nucleus	Nucleus	Nucleus
PmC3H41	251	29.1	10.73	Nucleus	Vacular membrane	Nucleus
PmC3H42	395	43.4	8.35	Nucleus	cytoskeleton	Nucleus
PmC3H43	847	93.6	5.77	Chloroplast	Nucleus	Nucleus
PmC3H44	489	53.6	6.52	Nucleus	Nucleus	Nucleus
PmC3H45	755	82	7.28	Nucleus	Nucleus	Nucleus
PmC3H46	350	39.8	6.05	Chloroplast	Nucleus	Nucleus

## Sheet: Table S3
TableS3 The protein sequences of RRTZFs in Pinus tabulaeformis
PtC3H38	>Pt7G57110.1	MPGVSSEECQALSLDSFMPGASFFSDSNGYANAVDFVSGVEFQGPDLLIEQSQPGAEGFNFSSNDTRCLFPKSLSFGSNPSSYRSDDFHHDSFAGSWSEAVKDEAFLSVPMSGNTHVGAMLGSSLAAFQKYLPSNNEDEASWPAVDAYSCDEFRMYEFKVRRCMRGRSHDWTECPFAHPGEKARRRDPRRFHYSGTACPDFRKGSCRRGDACEFAHGVFECWLHPARYRTQPCKDGRNCRRRVCFFAHTPEQLRLLPGASVGSRNAFQSKNHEGSNLRHAVSFDGPLLLLLTMVEVQVL*
PtC3H80	>Pt7G35540.1	MPGVSAEQHLFSGSGSPAVFGNRCCPVSRPFESQDLPKSFYAEPPELSPYALTNMEYLQSLNLFSETSPNSEKSRYSKDSASVQKLFNKSLSFGSNGLGVDFGFTTTGMESENFLVSPRTVIESPDGISSLHKFLPSNNEEEASWPAVDAYSCDEFRMYEFKVRRCMRGRSHDWTECPFAHPGEKARRRDPRRFHYSGTGCPDFRKGSCRRGDACEYAHGVFECWLHPARYRTQPCKDGRNCRRRVCFFAHTPEQLRLLPGASQAQSHATSNFGNRNSFQMRNAVSGSYDGSPLRYAVTAAASLDGAFGYDGFDGNTSPRGPLNYLCKAKVKAKASQISSPTSTLVGHSYSPPPLSPPLSPSASPPISPGSCLDSPVNYANSAVKSFPKSETNTAPVSF…
PtC3H36	>Pt1G15460.1	MLKAEYHSRARAWTKVLSRVSEYGNTDLSGRGSNSLGSLPHLSSYFERQSPKVLMSSPKISEASRNCADGIEKREYPVDPSLPDIKNGVYSTDEFRMYSFKVRPCSRAYSHDWTECPFVHPGENARRRDPRKYHYTSVPCPEFRKGTCRRGDLCEFAHGVFECWLHPAQYRTRLCKDETNCTRRVCFFCTQT*
PtC3H82	>Pt7G48700.3	MSAYYTPSSKQILLKKDILEVSMCGGPEHPKAPSVCDTSKSSLREKDNNVAVVEKQSCKSKEVGKIYSVLLELAAENDLLGFRQAAKENVLKIDEASLWYGRKHGTSQMVLEQRNPVMIAALFGSVDVLNYILSTYATHGLDINSGCGSDNSTALHCAAAGGSGRVVETVKLLIQSGADVNSLDVFGRRPADVIIVPPKLAHARSILEEMLNVAVGALSNSSTKFSSIMSDSSFHLPEFVHDEPTNSCGGEYNCSQSVSPFTSPPLSSSPETSFTTSPSLSPNSIELSKSSCDNNDKKEYPIDPSLPDIKNSIYSTDEFRMFSFKVRPCSRAYSHDWTECPFVHPGENARRRDPRRYHYSCVPCPEFRKGTCRRNDSCEYAHGVFESWLHPAQYRTRLC…
PtC3H51	>Pt2G34100.1	MRVFYLLFDGPLNVLGLCKMCGGPEHFNPRVVYDSRAAGFDEENSVRAGEKLDSSVKEMAEYCSSALLELAANNDLSGFKQAVEEGGSSVNERGLWYGRQIGSGQKMVLEQRTPLMVAALYGSLDVLSYMLSGGRVDVNQSCGSDMSTALHCAAAGGSILAIETVGMLIKAGADVNFMNARGRKPADVIMVSPKLAHFKNLLEDLLIMGSNSTMKIPCRVSGSGFYLPEGGGCFFDEHGCVVSVPTSSPLFSSPDSTSPATVNSPLSSPPTSLDISKNLCDCGQKKEFAVDSSLPDIKNSIYSTDEFRMYSFKVRPCSRAYSHDWTECPFVHPGENARRRDPRKYHYSCVPCPDFRKGACRRGDVCEYAHGVFECWLHPAQYRTRLCKDGTNCSRRVCF…
PtC3H30	>Pt0G00800.1	MVSPKLAHVKNLLEDLLIMGSNSPMKIPCRVSGSGFYLSEGGGCFFDEHGCVVSVPTLLPLVSSPDSTSPAVVNSPLSSPPKSLDISKNLCDCGHKKEFVVDSSLPDIKNNIYNTDEFQMYSFKVRPCSRAYSHDWTECPFVHLGENAQRRDPRKYHYSCVPCPNFRKGACRRGDVCEYAHGVFECWLYPAQY*
PtC3H81	>Pt6G06310.1	MSSVSAEQPAYSMGPLPWSFFSDHSSGSHGDDSVCFMSPGRSGGLNLNEIQYSSSPTSSDYMNSPPSRFAASRGFEDDRSALSFPDFPDMSCGYESNGDAAAFVQKDARGEMPGIRLNNAFVGSSSPRLEDVFCALQKYLPSNNEDEESLPAVDAYSCDEFRMYEFKVRRCMRGRSHDWTECPFAHPGEKARRRDPRRFHYSGTACPDFRKGTCRRGDACEFAHGVFECWLHPARYRTQPCKDGRSCKRRVCFFAHTPQQLRLLPGLSSPSSNSRSSTALHVASALKNYSLSASAAAYDGSPLRQALEGIVSSSSPGGSLISSPTSTLVGSQSPPPLSPPLSPSASPPLSPEPGWSNTYRVGLQKAVLNRQIPGHRRHVERIASMPSEASRGLASPRLM…
68 Arabidopsis thaliana sequences
>AtC3H1
MSDSGEPKPSQQEEPLPQPAAQETQSQQVCTFFKKPTKSKNIRKRTIDADEEDGDSKSESSILQNLKKVAKPDSKLYFSSGPSKSSTTTSGAPERSVFHYDSSKEIQVQNDSGATATLETETDFNQDARAIRERVLKKADEALKGNKKKASDEKLYKGIHGYTDHKAGFRREQTISSEKAGGSHGPLRASAHIRVSARFDYQPDICKDYKETGYCGYGDSCKFLHDRGDYKPGWQIEKEWEEAEKVRKRNKAMGVEDEDDEADKDSDEDENALPFACFICREPFVDPVVTKCKHYFCEHCALKHHTKNKKCFVCNQPTMGIFNAAHEIKKRMAEERSKAEQGLRRLWPVGEVVPKSKAVTRVWWDINRCPVPADVDVRRVGPCIKRALEKLGYSGPLTI…
>AtC3H2
MDVVCTEHQMRKPTVEIPPRKLLLSSKSFPSDSSSPRSPRKHNWNKSNKITSEHEEDNEDNNRENKEYCYDSDSDDPYASDHFRMFEFKIRRCTRSRSHDWTDCPFAHPGEKARRRDPRRFQYSGEVCPEFRRGGDCSRGDDCEFAHGVFECWLHPIRYRTEACKDGKHCKRKVCFFAHSPRQLRVLPPENVSGVSASPSPAAKNPCCLFCSSSPTSTLLGNLSHLSRSPSLSPPMSPANKAAAFSRLRNRAASAVSAAAAAGSMNYKDVLSELVNSLDSMSLAEALQASSSSPVTTPVSAAAAAFASSCGLSNQRLHLQQQQPSSPLQFALSPSTPSYLTNSPQANFFSDDFTPRRRQMNDFTAMTAVRENTNIEDGSCGDPDLGWVNDLLT*
>AtC3H3
MRTPMSDTQHVQSSLVSIRSSDKIEDAFRKMKVNETGVEELNPYPDRPGERDCQFYLRTGLCGYGSSCRYNHPTHLPQDVAYYKEELPERIGQPDCEYFLKTGACKYGPTCKYHHPKDRNGAQPVMFNVIGLPMRLGEKPCPYYLRTGTCRFGVACKFHHPQPDNGHSTAYGMSSFPAADLRYASGLTMMSTYGTLPRPQVPQSYVPILVSPSQGFLPPQGWAPYMAASNSMYNVKNQPYYSGSSASMAMAVALNRGLSESSDQPECRFFMNTGTCKYGDDCKYSHPGVRISQPPPSLINPFVLPARPGQPACGNFRSYGFCKFGPNCKFDHPMLPYPGLTMATSLPTPFASPVTTHQRISPTPNRSDSKSLSNGKPDVKKESSETEKPDNGEVQDLSE…
>AtC3H4
MAHRILRDHEADGWERSDFPIICESCLGDNPYVRMTKANYDKECKICTRPFTVFRWRPGRDARYKKTEICQTCCKLKNVCQVCLLDLEYGLPVQVRDTALNISTHDSIPKSDVNREYFAEEHDRKARAGLDYESSFGKMRPNDTILKLQRTTPYYKRNRAHVCSFFIRGECTRGAECPYRHEMPETGELSQQNIKDRYYGVNDPVAMKLLGKAGEMGTLESPDDESIKTLYVGGLNSRILEQDIRDQFYAHGEIESIRILADKACAFVTYTSREGAEKAAQELSNRLVINGQRLKLTWGRPKPDQDGANQQGGVAHSGLLPRAVISQQHNQPPPMQQYYMHPPPANQDKPYYPSMDPQRMGAVISTQEAGGSSTENNGASSSSYMMPPHQSYPPPPYGY…
>AtC3H5
MEQANEKEEEERHEEAAGEKESFEESKEKAAEMSRKEKRKAMKKLKRKQVRKEIAAKEREEAKAKLNDPAEQERLKAIEEEDARRREKELKDFEESERAWREAMEIKRKKEEEEEAKREEEERRWKDLEELRKLEASGNDECGEDEDGEYEYIEEGPPEIIFQGNEIILKKNKVRVPKKSVVQVDGHESSNAEFVLQISDRPTSNPLPPGSEASANYQNVSSAQQILESVAQEVPNFGTEQDKAHCPFHLKTGACRFGQRCSRVHFYPNKSCTLLMKNMYNGPGITWEQDEGLEYTDEEAELCYEEFYEDVHTEFLKYGELVNFKVCRNGSFHLKGNVYVHYRSLESAILAYQSINGRYFAGKQVNCEFVNISRWKVAICGEYMKSRLKTCSRGSACNF…
>AtC3H6
MRALHKRVSWPPDFKLCQVRLFISEDSPSQVGSESQDHLQAKSPLASHPSDDNLPPGFGGPFSANESQIKLSDIPLIKWKCSVQILLDREWKVVAGDESKEVEAQNERELRVLEAFYPGASSIPPNPSVPADVEDSHHDDQQTIVIPILPVEDDDIAMDSASDFPTQSGVDVGTEPSITDENTSTSSTLPAGPDIMAALSAISNSKEQGSMIDQDLLIKILSNPKLVENLVANRGSAGSVSSNTSSLYSSSTHEANGVVTTAPISSNGQFYAQPPITHIPPMAYTPHAPQDQPNYGAPPARDASYYKNLIQQHGGDRQETPPVQHLGYRYNLQPGGGPNPEMVNSSNNNQRPRDSKPKIMKACMYFNSARGCRHGANCMYQHDATPYQPRNLNNGNINT…
>AtC3H7
MRPFKQSKFSLVWTQNDPQPRMPIAHMRNQNIVPQLVPWKRVTYWRRLMNSVSAFRNGSSLNISRKLSMMRKRHTIYTRSTNGYSLRKSKVLSVGGSHLKWSKSIERDSRKANEEATLAVAAYSKKESEKQSGQNNTSTASRNHLARERVFRFGSLRYKMDSSRRTLQRISDVDSPCSGPSENGKGVKRPFIPKRLVIGNEEYVRFGNGNQLVRDPKKRTRVLANEKVRWSLHNARLRLAKKKKYCQFFTRFGKCNKDDGKCPYVHDPSKIAVCTKFLNGLCANANCKLTHKVIPERMPDCSYYLQGLCNNEACPYRHVHVNPIAPICDGFLKGYCSEGDECRKKHSYNCPVFEATGSCSQGLKCKLHHPKNQSKGRKRKRTNEPSQKNARRRYFSSLH…
>AtC3H8
MAEHLASIFGTEKDRVNCPFYFKIGACRHGDRCSRLHNRPTISPTLLLSNMYQRPDMITPGVDAQGQPLDPRKIQEHFEDFFEDLFEELGKFGEIESLNICDNLADHMIGNVYVQFKEEDQAAAALQALQGRFYSGRPIIADFSPVTDFREATCRQYEENNCNRGGYCNFMHVKLVSRELRRKLFGRYRRSYRRGSRSRSRSRSISPRNKRDNDRRDPSHREFSHRDRDREFYRHGSGKRSSERSERQERDGSRGRRQASPKRGGSPGGGREGSEERRARIEQWNREREEKEEGGA*
>AtC3H9
MADAGDNQQEAERRSDETESRSIKEPKEKEDEDENPQDQIQSKERMRQSSPYPVRPGKKDCQFYLKNGLCRYRSSCRFNHPTQRPQELPVRICKHIMDRNVAEPMYQDWRESESERRFDERTQRTFGDERTQRRYGIEYSGARPEKRSKIVPDFQMRDPRHHDTEWRFERERMERIERQRREAEENLQEQRQRDSIERQRREAEENLQEQRQRDSIERQRREAQENLQQQRQRDSIERQRREAQENLQQQRLQDMPENHNVDDQQNLQEQRRISIEKERTEARLRLEQIRPTVSFPINEFIRAVVLLRELIENWDDKAWKK*
>AtC3H10
MANVSFTFDSQEQNKELRPSRLVGRSDERNGRRQGTEQKKKEKEDSGFRVSEEGEIPLQQGSNTDSYARDDLTQQQRVSDVVMQRRSHETESRLWQRARTQDRRGSESRMMFDGRTQWSHAPVLSSAYPVRPGEDNCLFYMKNHLCEWGSECCYNHPPLQEIPCRIGKKLDCKAGACKRGSNCPFNHPKERDGDSLPMPQGRTPDLRRNDSGRRYNTESRSWPENKEKEVGQFRDHQDSKEDAQEVLLQQRPRDVEMRKRRVHREEELKINVKDAMERSWPYSSERG*
>AtC3H11
MEDADGLSFDFEGGLDSGPVQNTASVPVAPPENSSSAAVNVAPTYDHSSATVAGAGRGRSFRQTVCRHWLRGLCMKGDACGFLHQFDKARMPICRFFRLYGECREQDCVYKHTNEDIKECNMYKLGFCPNGPDCRYRHAKLPGPPPPVEEVLQKIQQLTTYNYGTNRLYQARNVAPQLQDRPQGQVPMQGQPQESGNLQQQQQQQPQQSQHQVSQTLIPNPADQTNRTSHPLPQGVNRYFVVKSNNRENFELSVQQGVWATQRSNEAKLNEAFDSVENVILIFSVNRTRHFQGCAKMTSRIGGYIGGGNWKHEHGTAQYGRNFSVKWLKLCELSFHKTRNLRNPYNENLPVKISRDCQELEPSVGEQLASLLYLEPDSELMAISIAAEAKREEEKAKGV…
>AtC3H12
MSHHRRDSGGDVVHVIPTNNPPPDNWFPNLGDSAVWATEDDYNRAWAMNPDNTSGDNNGPPNKKTRGSPSSSSATTTSAASNRTKAIGKMFFKTKLCCKFRAGTCPYITNCNFAHTVEELRRPPPNWQEIVAAHEEERSGGMGTPTVSVVEIPREEFQIPSLVSSTAESGRSFKGRHCKKFYTEEGCPYGESCTFLHDEASRNRESVAISLGPGGYGSGGGGGSGGGSVGGGGSSSNVVVLGGGGGSGSGSGIQILKPSNWKTRICNKWEITGYCPFGAKCHFAHGAAELHRFGGGLVEEEGKDGVSPNPDTKQTVQNPKGLSDTTTLLSPGVPHNADASYHTGVALQRASSAVTQKPGIRTHQKWKGPAKISRIYGDWIDDIE*
>AtC3H13
MSEEKFPERPGEPECSYYLRTGNCYLKQNCKYHHPKNITPSEPQCTLNDKGLPLRPGQAICPHYSRFGICRSGPTCKFDHFT*
>AtC3H14
MEKLAASTVTDLACVTAINSSPPPLSPISEQSFNNKHQEEFAASFASLYNSIFSPESLSPSPPSSSSPPSRVDTTTEHRLLQAKLILEYDELNEHYELCLNRLQSLMTELDSLRHENDSLRFENSDLLKLIRISTSSSSSVSPPAPIHNRQFRHQISDSRSAKRNNQERNSLPKSISVRSQGYLKINHGFEASDLQTSQLSSNSVSSSQKVCVVQTKGEREALELEVYRQGMMKTELCNKWQETGACCYGDNCQFAHGIDELRPVIRHPRYKTEVCRMMVTGAMCPYGHRCHFRHSLTDQERMMMMMLTR*
>AtC3H15
MENKIAPFSYSGSSAGNSSSGGVVSSSLYSDQLYKSTRNIMQQRQDMVNREALCYTRLHEASLEAEALRLENTELRSMNLRLKNELNSLIRSSIQNRFDHRSPLRMLSNLSIGGNDADEVENQNRTVNRDDVNDKSPTSVMENEDLNRSSLPKSISVRSNGYSKASQGGGGAAAQSGKPRGTVTKPGTCGQVSTTQKVYVRGGGKKEDQEEEIEVEVYNQGMTKTELCNKWQETGTCPYGDHCQFAHGIKELRPVIRHPRYKTEVCRMVLAGDNCPYGHRCHFRHSLSEQEKLVAAGFKPKSSLKLIT*
>AtC3H16
MRKELCRNFQRGSCRYGENCRFLHPQQAKPNNPFGFGTQNQQQQQQQQQQNSSNPFGFGVQSGGSSRPNQFQNTWSRTASTPTGGGAAASTQQTGKQTQPADHKCTDPAACKRVMQDDFKNERPMWKLTCYGHWKYFPCDVTGDISYEELRAVAYEEAKRGIPLQSIVERERNLQNSKIAEFENFLRNPYKGSVTANQSPFAATTPSIFPQSSQINSPSPAFSGFNQQTAFSNTNAGGLSSSGPPNAFASFNQQTTFPNTNAGGVSSSGPPNPFASFTQQSNNQQTAFSNTNAGGLSSSGPPNAFASFNKQPNAFSVNTPQPVPSGPSGFQTNPSTTFKPASFGPGPGFATTPQNNNIFGQSTPTPATNTSQNNQTAFNFNVPVASFTAPAINTTNTSS…
>AtC3H17
MFAPATQPQQQHEQKKQSETVSSAEEDALKWNTDCVYFLASPLTCKKGPECEYRHSEYARMNPRDCYYWLNGNCLNPKCGFRHPPLEGLLGNQGGAPAVSVQPIHATAQHPSVAKQPVPCLFFQKGMCMKGDMCSFLHTPNPAAYKKQHPVEAKPATDPQCSKKPIENNTEEKKLPDVNLSKVVKGHTDISAAPRVASTGLRDSRSVEGYIPNHVGYEPVVQRKGPGFPSFTEGGHSTQLLQKYGSDDNNSFHNGKDADDVLRESSPGFDVLVDNEAGDSEYYHVEDRYGRRSQERGNSEYDPDFSAIADGDKEALREQRFDSYDRREDRGWGHRRVSSEREDRLDRRVYAEDERSENILESDLRYRLAKQRKGNGMRLSVGGHDYAAPDSSMDRGYRE…
>AtC3H18
MNFTESMNVVHARIQQLEPENAAKIFGYLLLMQENGNRDMIRLAFCPDSVMCSVINCVKYELARNSHHYHSPPSDHIPTPKFGSFTGSSPLSVSVSPPMKTGFWENSTEMDTLQNNLQFLNFEDPLTSPEFSNGFFSQERQCLPLRTSRRSPSLPEFPVKICHYFNKGFCKHGNNCRYFHGQIIPERESFAQMFNPNNNLSDEEHVVSPVSLEKLEGEIIELLKLRRGAPISIASLPMMYYEKYGRTLQAEGYLTESQRHGKAGYSLTKLLARLKNTIRLVDRPHGQHSVILAEDASKFVEYTGERNEHGAILAGSRQIYLTFPAESSFTEHDVSIYFTSYGHVEDVRIPCQQKRMYGFVTFASSETVKHILAKGNPHFICNARVLVKPYREKSRSSRY…
>AtC3H19
MLTLRECVEKLQLLKSPEERQRRLEEIPEIHADPKMDPDCESEDEDEKEEKEKEKQLRPRSSSFNRRGRDPISPRKGGFSSNESWTGTSNYSNTSANRELSRSYSGRGSTGRGDYLGSSDDKVSDSMWTSAREREVQPSLGSEKPRSVSIPETPARSSRAIAPPELSPRIASEISMAPPAVVSQPVPKSNDSEKIWHYKDPSGKVQGPFSMAQLRKWNNTGYFPAKLEIWKANESPLDSVLLTDALAGLFQKQTQAVDNSYMKAQVAAFSGQSSQSEPNLGFAARIAPTTIEIPRNSQDTWSQGGSLPSPTPNQITTPTAKRRNFESRWSPTKPSPQSANQSMNYSVAQSGQSQTSRIDIPVVVNSAGALQPQTYPIPTPDPINVSVNHSATLHSPTPA…
>AtC3H20
MMIGESHRGFNPTVHIPPWPLSEDLTVSDIYGSPDGGSSMMEALAELQRYLPSNEPDPDSDPDLSGPDSPIDAYTCDHFRMYEFKVRRCARGRSHDWTECPYAHPGEKARRRDPRKFHYSGTACPEFRKGCCKRGDACEFSHGVFECWLHPARYRTQPCKDGGNCRRRVCFFAHSPDQIRVLPNQSPDRVDSFDVLSPTIRRAFQFSISPSSNSPPVSPRGDSDSSCSLLSRSLGSNLGNDVVASLRNLQLNKVKSSLSSSYNNQIGGYGSGFGSPRGSVLGPGFRSLPTTPTRPGFMNIWENGLEEEPAMERVESGRELRAQLFEKLSKENCMGRIEPDPDQGAGDTPDVGWVSDLVM*
>AtC3H21
MPPKQQPKADLAKKQKQVEDKTFGLKNKNKSKNVQKYVQSLKQSVQPKPDATKAAAKKKKEEEKAREQELNELFKVAISQPKVPVGVDPKSILCEFFKAGQCQKGFKCKFSHDLNIQRKGEKIDIYSDTRDEDGDMDEWDQETLEKVVESKKNEYNQNKPTDIVCKYFLDAVEKKQYGWFWSCPNGGKECHYRHALPPGYVLKSQMKALLEEESSKKLAVEDEIENERAKLQTATQMTPALFMEWKRKKIAERDAGLAASQAERAKNDRMSGRELFLSNASLFVDDAEACEEYEREREQEETEQKAKNKEAEAGTSKSSGDAEQSSKEVNEEEEDDDDDDDDLDMDELDELEASLSKTSIQIREPNDEGSS*
>AtC3H22
MASEENNDLENLLDIQLIEQKESLSSIDEALLSDPSNPELLSVHEELLSAIKEVEEGLLHLKRARLLEEADIVLNGLNHDAGVKPEHLEPEKTEEKKDLDGSKCRFRHTDGRWYNGRIIGFEGSDSAKISFLTPTSESMMICKFFMQQRCRFGSSCRSSHGLDVPISSLKNYEQTEWKQLMVGSKIWAVSGSKYDIWRKAELESWDDELQVGGVVFRDDKSSAKLGSDSLALSEYAQMTDDDGEEEEEEDEQQSASDSEDSVSSDYDEGSPQGIGFLESTNLPRGVQTDTALFAKWENHTRGIASKMMASMGYREGMGLGVSGQGILNPILVKVLPAKRSLDYALEHIRNGECKSEKQKKKRSRGGKRKRGKKFAEAAKAAKQEEESKPDLFSLINEQI…
>AtC3H23
MMIGENKNRPHPTIHIPQWDQINDPTATISSPFSSVNLNSVNDYPHSPSPYLDSFASLFRYLPSNELTNDSDSSSGDESSPLTDSFSSDEFRIYEFKIRRCARGRSHDWTECPFAHPGEKARRRDPRKFHYSGTACPEFRKGSCRRGDSCEFSHGVFECWLHPSRYRTQPCKDGTSCRRRICFFAHTTEQLRVLPCSLDPDLGFFSGLATSPTSILVSPSFSPPSESPPLSPSTGELIASMRKMQLNGGGCSWSSPMRSAVRLPFSSSLRPIQAATWPRIREFEIEEAPAMEFVESGKELRAEMYARLSRENSLG*
>AtC3H24
METSSIEINELPLATKTQTPPASVEPIPMETSSIDELPSSDSNATDNIEAVGEKRKRADEDEKTNLESSDTKITTPSPWWKTSLCSYFRREASCSHGNECKYAHGEAELRMKPDNTWDPTSERGKKAKAMKMSEHEEKEEDEVLFTEQMMESIDGDEGGGGSVSVVDLSLSKCLVHLPNKWQSDELKKFLGEQGVLYKSAKKRRGMIVGFVTFENAEQLQSGVEILDGKTVNSSNLKIADVLPRTFDKNDARKSVKSARDAVTPLAYLSYADQLEQKKTSIGQMLKKLARNARKACPNGNSLPQWVLTSRDRGGLACNLEGIIESPITNGYRNKCEFSVGLSLQGKPTVGFSLGSFCAGVTAVEEPVDCPNVSKIASQYASIFQKFIENSKFQVWNRFQ…
>AtC3H25
MAHRILRDHEADGWERSDFPIICESCLGDNPYVRMTKANYDKECKICTRPFTVFRWRPGRDARYKKTEVCQTCCKLKNVCQVCLLDLEYGLPVQVRDTALNISTHDSIPKSDVNREFFAEEHDRKTRAGLDYESSFGKIRPNDTIRMLQRTTPYYKRNRAHICSFFIRGECTRGDECPYRHEMPETGELSQQNIKDRYYGVNDPVALKLLGKAGEMGTLESPEDQSIRTLYVGGLNSRVLEQDIRDQFYAHGEIESIRILAEKACAFVTYTTREGAEKAAEELSNRLVVNGQRLKLTWGRPQVPKPDQDGSNQQGSVAHSGLLPRAVISQQQNQPPPMLQYYMHPPPPQPPHQDRPFYPSMDPQRMGAVSSSKESGSSTSDNRGASSSSYTMPPHGHYP…
>AtC3H26
MSETQQQVQNSTGSIRSPDKIEDTFRRMKVNEDNMEQSSPYPDRPGERDCQFFLRTGQCGYGNSCRYNHPLTNLPQGIIYYRDQLPERVGQPDCETGACKYGPTCKYHHPKDRNGAGPVLFNVLGLPMRQGEKPCPYYMQTGLCRFGVACKFHHPHPHSQPSNGHSAYAMSSFPSVGFPYASGMTMVSLPPATYGAIPRPQVPQSQAYMPYMVAPSQGLLPPQGWATYMTASNPIYNMKTQLDSSSSASVAVTVTSHHHSFSERAECRFFMNTGTCKYGDDCKYSHPKERLLQSPPTLLNPIVLPARPGQPACGNFKAYGFCKFGANCKFDHSMLLNPYNNTGLAMSSLPTPYPYAPPVSTNLRISSPPSPSDMTTLSNGKPAAAEAQSLETEKQDDSP…
>AtC3H27
MSDSDMDIDDDEVEQKVQVHTIVRESELFDKPPIQASNSHNDVKRHSVTTPLDEQSKIIKEQAFAQDNGTLPRFPAPGIPPRSFFTGGGGNEPEQKRAALPCKFFAKGWCFNGVSCKFLHVKENSNCTSQQLAENSMAGNGGIRSDLERRILDSREGVRVSQLSENGVTSLPTREDISFMNPQRVFSSMSFVNPPGSQRVFPFNNEMRFMPSFENIRRESLKQTYGADFTDNRSLVINNANSFALRSSFVHEHRPSISSYLKTDMGSAGPAWTGSLSSSVPMNDRASTVGDFENGNSLSGSGSLPTLQGVAVSSDKGAEANTTSTKKKVSSDDWEPSEPFKASFTIPPYILPSSDALYDPFTDIENLGDRPLNDSLSSKGEHARKSSCQQKDGDSASGP…
>AtC3H28
MSHRRDYGSDAVHVRITHDPPPENCFPNSGDSSVWATEDDYSRVWAINSDGAESPSKKTRSSSSSEIGKSFFKTKLCFKFRAGTCPYSASSCHFAHSAEELRLPPPPPPNWQETVTEASRNRESFAVSLGPRGNVAQTLKSPNWKTRICNKWQTTGYCPFGSHCHFAHGPSELHTFGGGLVEGECKIGTSATLDTKQRGQVDTVTSLVSPGVSSQRTSSAVTQKPNGVRTQRKWKGPDKISRVYGDWIDDIE*
>AtC3H29
MCGAKSNLCSSKTLTEVEFMRQKSEDGASATCLLEFAACDDLSSFKREIEENPSVEIDESGFWYCRRVGSKKMGFEERTPLMVAAMYGSMEVLNYIIATGRSDVNRVCSDEKVTALHCAVSGCSVSIVEIIKILLDASASPNCVDANGNKPVDLLAKDSRFVPNQSRKAVEVLLTGIHGSVMEEEEEELKSVVTKYPADASLPDINEGVYGTDDFRMFSFKVKPCSRAYSHDWTECPFVHPGENARRRDPRKYPYTCVPCPEFRKGSCPKGDSCEYAHGVFESWLHPAQYRTRLCKDETGCARRVCFFAHRRDELRPVNASTGSAMVSPRSSNQSPEMSVMSPLTLGSSPMNSPMANGVPLSPRNGGLWQNRVNSLTPPPLQLNGSRLKSTLSARDMDM…
>AtC3H30
MCCGSDRLNQIVSSRSSLPISFEEDNNLVTNTDMNHLTVETEDTFASLLELAANNDVEGVRLSIERDPSCVDEAGLWYGRQKGSKAMVNDYRTPLMVAATYGSIDVIKLIVSLTDADVNRACGNDQTTALHCAASGGAVNAIQVVKLLLAAGADLNLLDAEGQRAGDVIVVPPKLEGVKLMLQELLSADGSSTAERNLRVVTNVPNRSSSPCHSPTGENGGSGSGSPLGSPFKLKSTEFKKEYPVDPSLPDIKNSIYATDEFRMYSFKVRPCSRAYSHDWTECPFVHPGENARRRDPRKFHYSCVPCPDFRKGACRRGDMCEYAHGVFECWLHPAQYRTRLCKDGTGCARRVCFFAHTPEELRPLYASTGSAVPSPRSNADYAAALSLLPGSPSGVSVM…
>AtC3H31
MAVSSPTSSSSSSESLPLPSSNFASLPIMAMKRRIIDKILENRVTLIVGEPGCGKSSQVPQFLLEANMAPILCTQPRRFAVVAVAKMVAKSRNSDLGGEIGYHIGHSKILTEGSKILFKTAGVLLDEMLDKGLNALKYKVIILDEVHERSVESDLVLVCVKQFLMKNNDLRVVLMSATADITRYRDYFKELGRGERVEVVAIPSPDQRTIFQRRVLYLEQVAGLLGVSSDLSAYCPGPSPSSADTEIKPELQNLIHDLILYIHEKEPDIEKSILVFLPTYYSLEQQYHQLEPFFASFEVHILHRSIDTEQALAAMKICRSRRKVILATNIAESSVTIPKVAYVIDSCRSLQVFWDPSRKRDAVQLVWVSRSQAEQRRGRTGRTCDGEVYRLVPSAFFNK…
>AtC3H32
MYARNPPLNGSQSAQAPDWTPADADTGLQESMWRLGLGSDSYPERPGAPDCAYYMRTGVCGYGNRCRYNHPRDRASVEATVRATGQYPERFGEPPCQFYLKTGTCKFGASCKFHHPKNAGGSMSHVPLNIYGYPVREGDNECSYYLKTGQCKFGITCKFHHPQPAGTTVPPPPASAPQFYPSVQSLMPDQYGGPSSSLRVARTLLPGSYMQGAYGPMLLTPGVVPIPGWSPYSAPVSPALSPGAQHAVGATSLYGVTQLTSTTPSLPGVYPSLSSPTGVIQKEQAFPERPGEPECQYYLKTGDCKFGTSCKFHHPRDRVPPRANCVLSPIGLPLRPGVQRCTFYVQNGFCKFGSTCKFDHPMGTIRYNPSASSLADAPVAPYPVSSLLGALAAAPSSSS…
>AtC3H33
MDFNAGVPMSSLSPLMNQDAMWQMNLSSDETMETGSYPERPGEPDCSYYIRTGLCRFGSTCRFNHPRDRELVIATARMRGEYPERIGQPECEYYLKTGTCKFGVTCKFHHPRNKAGIAGRVSLNMLGYPLRSNEVDCAYFLRTGHCKFGGTCKFNHPQPQPTNMMVPTSGQQSYPWSRASFIASPRWQDPSSYASLIMPQGVVPVQGWNPYSGQLGSVSPSGTGNDQNYRNLQQNETIESGSQSQGSFSGYNPGSSVPLGGYYALPRENVFPERPGQPECQFYMKTGDCKFGTVCKFHHPRDRQAPPPDCLLSSIGLPLRPGEPLCVFYTRYGICKFGPSCKFDHPMRVFTYDNTASETDEVVETSTGKSRRLSVSETRQAATTSSGKDTTIDNTQQ*
>AtC3H34
MERYGRPGEEGSRSDPSLEWTSHGGETAVEAPMWRLGLSGGGGGGGGGESYPERPDEPDCIYYLRTGVCGYGSRCRFNHPRDRGAVIGGVRGEAGALPERMGHPVCQHFMRTGTCKFGASCKYHHPRQGGGGGSVAPVSLSYLGYPLRPGEKECSYYLRTGQCKFGLTCRFNHPVPLAVQGPPQQPQQQQPQPQPQLQTIYPTLQSQSIPSSQQYGLVLTRPSFLTGSYLQSPYGPPMVLPPGMVPYSGWNPYQASLSAMPSPGTQPSIGSSSIYGLTPLSPSATAYTGTYQSVPSSNSTSKEFPQRPDQPECQYFMRTGDCKFGSSCRYHHPVDAVPPKTGIVLSSIGLPLRPGVAQCTHFAQHGICKFGPACKFDHSMSSSLSYSPSASSLTDMPVA…
>AtC3H35
MSDRILCKFFVHGSCLKGENCEFSHDSKDPPNNVCTFYQKRICLYGSRCRYDHVRAASNLPLSSDSESLDRSISTTPSRHLQQQGDNNDGDKSSNVYCIHPREYPICSFAAAGDCPRGNQCPHMHGDLCNTCGKKCLHPFRPEEREEHTKECEKKQKHIEALKQSQDIECSVCLDRILSKATPGERKFGLLTECDHPFCIQCIRNWRSSAPVSGMDVNSTLRACPICRKLSYFVVPSVVWYSSPEEKKEIIDIYKAKLRSIDCKHFNFGNGNCPFGASCFYKHAYSDGHLEEVVLRHLGSQEGETVITDSIRLSEFLGGLQIF*
>AtC3H36
MDTRKRGRPEAGSFNSNGGGYKKSKQEMESYSTGLGSKSKPCTKFFSTSGCPFGENCHFLHYVPGGYNAVSQMTNMGPPIPQVSRNMQGSGNGGRFSGRGESGPGHVSNFGDSATARFSVDASLAGAIIGKGGVSSKQICRQTGVKLSIQDHERDPNLKNIVLEGTLEQISEASAMVKDLIGRLNSAAKKPPGGGLGGGGGMGSEGKPHPGSNFKTKICERFSKGNCTFGDRCHFAHGEAELRKSGIV*
>AtC3H37
MAHRQLYSYALQPSYAAAASTVSPAPPPPQQPLPPKTGLSSLYGSSADHYFPDTTYRFLARDGSEALSNYSGTLASSSSMYHHLPNTTASHLAYPQLLQHQEVAWPPGVEVPGAASAVEPLPPGVKRTSEALYYPTLLGAHNTIGQTEAWYTTDYFTKRPKLESTSHLPIYPQRAGEKDCTHYMQTRTCKFGESCRFDHPIWVPEGGIPDWKEAPVVPNEEYPERPGEPDCPYYIKTQRCKYGSKCKFNHPREEAAVSVETQDSLPERPSEPMCTFYMKTGKCKFGLSCKFHHPKDIQLPSSSQDIGSSVGLTSEPDATNNPHVTFTPALYHNSKGLPVRSGEVDCPFYLKTGSCKYGATCRYNHPERTAFIPQAAGVNYSLVSSNTANLNLGLVTPAT…
>AtC3H38
MEMSGLGRKRVSKWDSKEDTHHHHSSVNANSASYYRDKESEPVRFNAESNGEARTRSRVSQNNDNSYFSEQDGTRQQFVRRSGSRSNSRSRSRSRSPVYRARRDAGSYDRHKTRTQVSPTPIREFNKRGSDHLFDQSRSDHYGWEDNIRKPRETKYHTDDFREEAMMEGARSSDYNNTDYPEDNSRIRRRRSEFTGEKETQRRDGGDGEGGFHRSSNIPCKFFAAGTGFCRNGKYCRFSHHVADRKQPQDNNNNFYRQDNNNHTSGHNKWNDVERLDNGRVGGIEVSRASKKGVSESKGNGSSSWIDDMEMSPDWNYGVQALKKPVKEDHSVGIIGQSSQSRVLKDDQRSSGMFSHGGRTMAEKPVAASHQSYSNSVNVAPVETFNQNHNALPYQSSLT…
>AtC3H39
MDSSYSDSRPMFVQSPYGGWNQTQMIDSMANPMNNEQGDLHSLSESQSQSQPSQQLQPALKRPRLVDDNLFNPASSFPQPSSSNPWMVPSLNPPPVNKGTANIFYKTRMCAKFRAGTCRNGELCNFAHGIEDLRQPPSNWQEIVGPPPAGQDRERERERERERERPSLAPVVNNNWEDDQKIILRMKLCRKFCFGEECPYGDRCNFIHEDLSKFREDSGKLRESSVISVGATAADQPSDTASNLIEVNRQGSIPVPAPMNNGGVVKTVYWKTRLCMKFDITGQCPFGDKCHFAHGQAELHNSVGRVEGEAMNAVASVNKQAVVPANEAFAMKPITQVTADSSGLNEEGRRKKCLLKWSDSKKINRIYGDWIDDLPVGQKSTKPVES*
>AtC3H40
MSGSSMYKTKLCILFNKTGDCSRPNCTFAHGNAELRRPGESSFTGRRHNMDSDLRDRRHNMDSDLRDRLGRQFSPERRPSLDRSGRRVQRFSGHDNSMPFENRRDKDYRENRRFDERRDYAGGLKVGNRIEDRAEDGRNKFHGYNNVLEEQLKDVEMDVKMLTDDKLRLEASVERKAHEVDILTSRIQELETQLDREKDECRRITSSSKKFVKEYNRFLRAQDDLKRSEARLQKLGNQLSTYLAGSEGNNRDVGLDIVSDEETNGRNLRTACDPHNELQNTSSLSRKKHYVDQYTTKEPVEDGLIGRGEEEKVENEKKRPPCWNMLSSKSYSEEESGAWNDEDTINRSSSKEDNWKRRRFSIGTSATDKVILSTSMAAREFDDVAESEEENPEAANGSP…
>AtC3H41
MELSVSSPKQSVLSPPDCMSDPEEEHEISEEEDDDRNHKHRRKEETRSQSLEQDSSDQAFSRPYRKNYRHYENGNSFSEHEKRSFGTGSGQRVQFDNQRMRSNPMFSRDSGPGRGRGNYGSWAQRDSRFNPVDLSSHMVQVGSMGQGMFGGRGLAGVSAAQSAPWPPFGMIPGVPNGGLDGFHHLQGSLRPPLNAPLNMGIPRQRCRDFEERGFCLRGDMCPMEHGMNRIVVDDVQSLSQFNLPVSVPGAPHLAASSKQVPAQFGGASFMNPKGAHGRTNEGGMAVDGLGYGDAYPSAGGTDFYDPDQPLWNNSTGETSGAISTLNSHGVDENVAPLDDSNQDAAENGCGIRDSRSTSQSVWGRMKGSNSQANSKEKADAVLNSSAVPEDQLKEVSVNS…
>AtC3H42
MNPLTQVKNLQKINARESDLGISDEASWHAKYKNSAYVYVGGIPFDLTEGDLLAVFSQYGEIVDVNLIRDKGTGKSKGFAFLAYEDQRSTILAVDNLNGALVLGRTIKVDHCGAYKKHEEEDEETRRQNREARGVCRAFQRGECTRGDSCKFSHDEKRAANTGWGHEEDRSSKWDHDKNREGRGVCRAFQRGECTRGDSCKFSHDEKRAATTGWGHEEDRSSKWDQDKLNGAKKGGTSFGNRGDFKPDVEEKSYRGRGDGDASYGRPKERERVDREDMGPRSRDAYDMKEQKRSGRYDNAYSRRHNDEIDYVREDKGSRAQDWEKRKAESRRDRNDREEKDRDSLRREDRRR*
>AtC3H43
MVNSEEIADGFEPKPVSRSYSGDSSHDRSLSDLNHAAEDLSDKLKNVGLNEVTKEQSEKMMSVSESNGGLDSNAVVTINQEEEEEEEDRDGYGYGDGWSENESENVYPVRPGAEDCSFYMRTGSCKFGSSCKFNHPLARKFQIARDNKVREKEDDGGKLGLIDCKYYFRTGGCKYGETCRFNHTIPKSGLASAPELNFLGLPLRPGEVECPYYMRNGSCKYGAECKFNHPDPTTIGGTDSPSFRGNNGVSIGTFSPKATFQASSTSWSSPRHVNGTSPFIPVMLSQTHGVTSQNPEWNGYQASVYSSERGVFSPSTTYLMNNSSAETSMLLSQYRHQMPAEEFPERPDQPECSYYMKTGDCKFKFNCKYHHPKNRLPKLPPYALNDKGLPLRPDQNICT…
>AtC3H44
MSNEQEVKVIDEAAPIKRKRGRPPRAQANTPLHIRPPPPPPKKEDKEEDVCFICFDGGDLVLCDRRNCPKAYHPACIKRDEAFFRTTAKWNCGWHICGTCQKASSYMCYTCTFSVCKRCIKDADYVIVRGNMGLCGTCIKPIMLIENIAQGDNEAVKVDFDDKLSWEYLFKVYWLCLKEELSLTVDELTRANNPWKEVPNTAPKVESQNDHTNNRALDVAVNGTKRRRTSDSPTLPNKLDGKNPSNILKKAPGDTSWATKELLEFVSFMKNGDTSVLSQFDVQGLLLDYIKKKNLRDPLQKSQVLCDQMLVKLFGKQRVGHFEMLKLLESHVLIQEKPKGAKTTNGETTHAVPSQIEEDSVHDPMVRDRRRKMRRKTDGRVQNENLDAYAAIDVHNINL…
>AtC3H45
MNNMKRSKKPRVSWPPGPKLCQVKVFRTEDSPANVASQPQRHSYPSRKPRGPDLPPGFEGNHYAVKPNVSNIPRIKWKRPPPKFSVNDTWLVGCGGGSSEWQNENLRISKVLEAIYPHRSAIPSRPSVSPAVEAECFDDSKTPAIRLTPIEDESESSSEESSNSKVESGVTANKQGQLETKPLCSTQEQVSGLTGLAPDLSLAASAALTALMKTKEQGSLVDTELLIKFLSDPKLIKNLITDTSGKSSETKNQPIVTNINSATRPVPQPVSAVTASPMARKPQPVIIPQEHSVAVSRSFTNPERRVSPPKPVNGSISPPKPITGKPSSIPMPVHFHVGIAKEQPQPARFPSSSLPMNLNFHRPPNVFSEPKVIVNPQPQHQPYSAFRTSEMNYVQSSIG…
>AtC3H46
MDGYEATRIVLSRIQSLDPENASKIMGLLLLQDHGEKEMIRLAFGPETLVHSVIVKAKKELGLMNCSRSPWSHQDELISPKNNRGSSLNPASLPFYANGGRSSRDLTNDFELMDDMNSRSTDFLGSVHARSGSCVLDGLGYGGDSDLGFGGVPCSYFARGFCKNGASCRFVHSDGGADLVGSPSRIELLRSNSVPPRLAHHFMTRSSLPSFSTKGVNLQQNDVQRAAAALMIGDELQKLGRWRPERIDLSAMACPASRQIYLTFPADSRFREEDVSNYFSTFGPVQDVRIPYQQKRMFGFVTFVYPETVKSILAKGNPHFVCDSRVLVKPYKEKGKVPDKYRTNQTTERELSPTGLDSSPRDVLGGRGFYNNTQDVLWRSKFEEEILELQSRRLMNLQL…
>AtC3H47
MCSGPKSNLCSSRTLTEIESRQKEEETMLLLEFAACDDLDSFKREVEEKGLDLDESGLWYCRRVGSKKMGLEERTPLMVAAMYGSIKVLTFIVSTGKSDVNRACGEERVTPLHCAVAGCSVNMIEVINVLLDASALVNSVDANGNQPLDVFVRVSRFVASPRRKAVELLLRGGGVGGLIDEAVEEEIKIVSKYPADASLPDINEGVYGSDEFRMYSFKVKPCSRAYSHDWTECAFVHPGENARRRDPRKYPYTCVPCPEFRKGSCPKGDSCEYAHGVFESWLHPAQYKTRLCKDETGCARKVCFFAHKREEMRPVNASTGSAVAQSPFSSLEMMPGLSPLAYSSGVSTPPVSPMANGVPSSPRNGGSWQNRVNTLTPPALQLNGGSRLKSTLSARDIDM…
>AtC3H48
MDLDMNGGNKRVFQRLGGGSNRPTTDSNQKVCFHWRAGRCNRYPCPYLHRELPGPGSGPVAASSNKRVADESGFAGPSHRRGPGFSGTANNWGRFGGNRTVTKTEKLCKFWVDGNCPYGDKCRYLHCWSKGDSFSLLTQLDGHQKVVTGIALPSGSDKLYTASKDETVRIWDCASGQCTGVLNLGGEVGCIISEGPWLLVGMPNLVKAWNIQNNADLSLNGPVGQVYSLVVGTDLLFAGTQDGSILVWRYNSTTSCFDPAASLLGHTLAVVSLYVGANRLYSGAMDNSIKVWSLDNLQCIQTLTEHTSVVMSLICWDQFLLSCSLDNTVKIWAATEGGNLEVTYTHKEEYGVLALCGVHDAEAKPVLLCSCNDNSLHLYDLPSFTERGKILAKQEIRSI…
>AtC3H49
MMIGETRRTYPTVEIPPWPVLEELTTSEFFSPVMNSPDCSMLEALAGLQRYLPSNEPDPESYPDLLGPDSPIDAYSCDHFRMYDFKVRRCARGRSHDWTECPYAHPGEKARRRDPRKYHYSGTACPDFRKGGCKKGDSCEFAHGVFECWLHPARYRTQPCKDGGNCLRKICFFAHSPDQLRFLHTRSPDRVDSFDVSSPIRARAFQLSISPVSGSPPMSPRADSESSPMTQSLSRSLGSCSINDVVPSFRNLQFNSVKSFPRNNPLFGFGSPRGSILGPGFQSLPTTPTRPGNLDIWEYGLEEEPVMERVVESGRELREKMREKLHKENCMDRVAQDPDQNLGEAPDVGWVSDLLM*
>AtC3H50
MSDVIAEHAVDTSVEGDAKAALPVQSTKQFSVYEATSEELIERSMAPIKKEFLCPPPPSRSVKQNDAADVRAPQSGLVQEKKSKRQLKRERREVLIRITSVLQSTINLCPQVARTEDVDSCQYKDKCRFNHDIEAFKAQKADDIEGQCPFVASGMKCAYGLSCRFLGSHRDITGNSDDKEKSEMNFFNKETQRLLWKNKMTFTNADAKLKSLGLLGHAKKSNAAEEITAEKTQNGMNGTQATEVAVDSAVSSEHTSEMIQDVDIPGPLETEEVRPMKKAKSEDQKNSKTGDVGGVYDGVKLEEETKKNGYPTSKANVEDEDSIKIVETDSSLKLHPREKKKLIDFRDKLYLAPLTTVGNLPFRRLCKVLGADVTCGEMAMCTNLLQGQASEWALLRRHS…
>AtC3H51
MEPFVVKENIVASASSPMKKRRIDHTESADGSAINASNSSSIGGNDTVMNMAEFGNDNSNNQESQQVCTFFKKPTKSKNIRKRTIDADEEDGDSKSESSILQNLKKVAKPDSNLYFSSGPSTRTSGAPERPVFHYDSSKEIQVQNDSGATATLETETDFNQDARAIRERVLKKADHALKGNKKKASDEKLYKGIHGYTDHKAGFRREQTISSEKAGGSHGPLRASAHIRVSARFDYQPDICKDYKETGYCGYGDSCKFLHDRGDYKPGWQIEKEWEEAEKVRKRNKAMGVEDDDDEADKDSDEDENALPFACFICREPFLDPVVTKCKHYFCEHCALKHHTKNKKCFVCNQPTMGIFNAAHEIKKRMAEERSKAEQGL*
>AtC3H52
MDARKRGRPEAAASHNSNGGFKRSKQEMESISTGLGSKSKPCTKFFSTSGCPFGDNCHFLHYVPGGYNAAAQMTNLRPPVSQVSRNMQGSGGPGGRFSGRGDPGSGPVSIFGASTSKISVDASLAGAIIGKGGIHSKQICRETGAKLSIKDHERDPNLKIIELEGTFEQINVASGMVRELIGRLGSVKKPQGIGGPEGKPHPGSNYKTKICDRYSKGNCTYGDRCHFAHGESELRRSGIA*
>AtC3H53
MSHRDHGADGWESADFPITCESCFGDNPYMRMTRADYDKECKICSRPFTAFRWRPGRNARFKKTEICQTCSKLKNVCQVCLLDLGFGLPVQVRDSALNINSHYSVPMSHVNREYFADEHDPKTRAGLDYESSFGKMQPNDTILKLQRRTPSYEKNRPKICSFYTIGQCKRGAECSFRHEMPETGELSHQNIRDRYYSVNDPVAMKLLRKAGEMGTLEPPEDESIKTLYVGGLNSRIFEQDIHDHFYAYGEMESIRVMAEDGKYDQSGSNQQQQGSIAHTGLISQQQNQHSQMQQYYMQPPPPNEYSHYPSMDTQRMGAAFSTQESDGSSTSENNRAYSSYSYPMPPHQPYPTPPPYIDIYIYI*
>AtC3H54
MLKSASPMAFYDIGEQQYSTFGYILSKPGNAGAYEIDPSIPNIDDAIYGSDEFRMYAYKIKRCPRTRSHDWTECPYAHRGEKATRRDPRRYTYCAVACPAFRNGACHRGDSCEFAHGVFEYWLHPARYRTRACNAGNLCQRKVCFFAHAPEQLRQSEGKHRCRYAYRPVRARGGGNGDGVTMRMDDEGYDTSRSPVRSGKDDLDSNEEKVLLKCWSRMSIVDDHYEPSDLDLDLSHFDWISELVD*
>AtC3H55
MDFRRNSPSSPSSTSPWSFNNCINGNNGNNPHISPKHTPISKPFSSHQSNGLSATHSGSADAAGGADLLDDQQLNDCLSFLDDSCSKTEDLVDPSIPLDYSVDGDGETHLHRRSFSCDASFVSGDDGFGGGCKPCVYFSRGLCKNGESCKFIHGGYPDNMDGNGIVADSPRKMENFVRQHEEMMRLKLAYQQQRLASQILGRAPQLPYEKRMDFLLQQHAQRDGGLPFGDERFWSSSPGRLERMELAMHLGDQSNSASRQIYLTFPADSTFKDEDVATYFSLFGTVQDVRIPYQQKRMFGFVSFAHPETVKVVLARGNPHFICDSRVLVKPYKEKGKVLDKKQQQLLQQQIERGNYSPCSSPSGIDPREQSDFHLGSKMLYERREMMRRKIEQADLLRA…
>AtC3H56
MCGLAKKLDIEDTLTSLSDQENESLAKPMNDAAEWEHSFSALLEFAADNDVEGFRRQLSDVSCINQMGLWYRRQRFVRRMVLEQRTPLMVASLYGSLDVVKFILSFPEAELNLSCGPDKSTALHCAASGASVNSLDVVKLLLSVGADPNIPDAHGNRPVDVLVVSPHAPGLRTILEEILKKDEIISEDLHASSSSLGSSFRSLSSSPDNGSSLLSLDSVSSPTKPHGTDVTFASEKKEYPIDPSLPDIKSGIYSTDEFRMFSFKIRPCSRAYSHDWTECPFAHPGENARRRDPRKFHYTCVPCPDFKKGSCKQGDMCEYAHGVFECWLHPAQYRTRLCKDGMGCNRRVCFFAHANEELRPLYPSTGSGLPSPRASSAVSASTMDMASVLNMLPGSPSAA…
>AtC3H57
MDFDSISRESTFLSPLLNQNAMWQMNLGSDDTMGVDGSYPERHGEPDCAYYIRTGLCRFGSTCRFNHPHDRKLVIATARIKGEYPERIGQPECEFYLKTGTCKFGVTCKFHHPRNKAGIDGSVSVNVLSYPLRPNEDDCSYFLRIGQCKFGGTCKFNHPQTQSTNLMVSVRGSPVYSALQSLTGQPSYSWSRTSFVANPPRLQDPSGFASGSQGGLFSSGFHSGNSVPLGFYALPRENVFPERPGQPECQFYMKTGDCKFGTVCKFHHPRDRQTPPPDCVLSSVGLPLRPGEPLCVFYSRYGICKFGPSCKFDHPMRVFTYNNNTASPSPSSSLHQETAITTELRNLLVSSSVEAKPTSLPETTSAKDTIVDAQH*
>AtC3H58
MERYGGAGEDESRSDPSHEWSAQGTETGIEASMWRLGLRGGGGGGETFPERPDEPDCIYYLRTGVCGYGSRCRFNHPRNRAPVLGGLRTEAGEFPERMGQPVCQHFMRTGTCKFGASCKYHHPRQGGGGDSVTPVSLNYMGFPLRPGEKECSYFMRTGQCKFGSTCRYHHPVPPGVQAPSQQQQQQLSAGPTMYPSLQSQTVPSSQQYGVVLARPQLLPGSYVQSPYGYGQMVLPPGMVPYSGWNPYQASVSAMPSPGTQPSMGTSSVYGITPLSPSAPAYQSGPSSTGVSNKEQTFPQRPEQPECQYFMRTGDCKFGTSCRFHHPMEAASPEASTLSHIGLPLRPGAVPCTHFAQHGICKFGPACKFDHSLGSSSLSYSPSPSSLTDMPVAPYPSSLG…
>AtC3H59
MGHQSSWMKQTVIDSVVQSSKVGVFSMFSMDYKAPRKYSHGRNFGVARQQDFAADIVTRRPYAPYDNGMKKGPNKLSRNLVWTSKEYKSPEGNRPRQNAANGSAKPQVIGTGHRVSNQPRKNAVYGPRSSSLSDTRGCGPRLNGSPKKSVCNFWKDGNCKKGEKCQFLHSWSCFPGLAMVAALEGHKNDIKGIALPQGSDKLFSVSGDGTLLIWDCNSGQCVRSINLQAEAGSLISEGPWVFLGLPNAVKAFNVQNSKDVHLEGVVGQVHAMTAANGMLFAGTSSGSILVWKATDSESDPFKYLTSLEGHHSGEVTCFVVGGEVLYSGSVDKTIKVWDLNTLQCRMTLKQHIGTVTSLLCWDKCLISSSLDGTIKLWACSENESLKVVQTRKQELSVHT…
>AtC3H60
MAEHLASIFGTEKDRVNCPFYFKIGACRHGDRCSRLHNRPTISPTLLLSNMYQRPDMITPGVDPQGQPLDPSKIQDHFEDFYEDIFEELNKFGEVESLNVCDNLADHMIGNVYVLFKEEDHAAAALQALQGRFYSGRPIIADFSPVTDFREATCRQYEENSCNRGGYCNFMHVKQISRELRRKLFGRYRRSYRRGSRSRSRSISPRRKREHSRERERGDVRDRDRHGNGKRSSDRSERHDRDGGGRRRHGSPKRSRSPRNVREGSEERRARIEQWNRERDEGV*
>AtC3H61
MDVEHHKSGHISRPTVDIPPRKLLSSAKSPSSVSSPLRDYKEQKDYCYDSDSEDPYAGDHFRMYEFKIRRCTRSRSHDWTDCPFSHPGEKARRRDPRRFHYTGEVCPEFSRHGDCSRGDECGFAHGVFECWLHPSRYRTEACKDGKHCKRKVCFFAHSPRQLRVLPPSPENHISGGCGGSPSSSPASVLSNKNNRCCLFCSHSPTSTLLNLSRSPSSSPPLSPADKADAFSRLSRRRTAVLNELISSLDSLSLTEALAASSSSPVTMPISTATMIASSNLSSNHHHHRLPPWLDVGDRDLQLQQSSPLRFALSPSSTPSYLHGQLQPPPSSFFGDEFTPRGGRLSDFSVAAAAAAQARDKNSFEVGSSGDLDLGWVNDLLT*
>AtC3H62
MDYKAPRRYYSHGVVARQQDFATDIVTRRRPYVPYDRPNKFSRSLVWTSKEYKSPEGNNMPRTNDVSPKPPVLGLARKNAACGPMRSSSLRKWVCKYWKDGKCKRGEQCQFLHSWSCFPGLAMVASLEGHNKELKGIALPEGSDKLFSVSIDGTLRVWDCNSGQCVHSINLDAEAGSLISEGPWVFLGLPNAIKAFNVQTSQDLHLQAAGVVGQVNAMTIANGMLFAGTSSGSILVWKATTDSESDPFKYLTSLEGHSGEVTCFAVGGQMLYSGSVDKTIKMWDLNTLQCIMTLKQHTGTVTSLLCWDKCLISSSLDGTIKVWAYSENGILKVVQTRRQEQSSVHALSGMHDAEAKPIIFCSYQNGTVGIFDLPSFQERGRMFSTHTIATLTIGPQGLL…
>AtC3H63
MDFDLNGGNKRVFNRLGGGGGSTRPMAPTDTRQKVCFHWRAGRCNRSPCPYLHRELPGPGPGQGQGPGYTNKRVAEESGFAGPSHRRGPGFNGNSSSSWGRFGGNRTVTKTEKVCNFWVDGNCTYGDKCRYLHCWSKGESFALLTQLDGHEKLVSGIALPSGSDKLYTGSKDETLRVWDCASGQCTGVLKLGGEIGCVLSEGPWLLVGMPNLVKAWNIETNADQSLSGPVGQVYSLVVGTDLLFAGTQDGSILAWRYNAATNCFEPSASLTGHTLAVVTLYVGANRLYSGSMDKTIKVWSLDNLQCIQTLTDHSSVVMSLICWDQFLLSCSLDNTVKIWAAIEGGNLEVTYTHKEEHGVLALCGVHDAEAKPVLLCACNDNTLRLYDLPSFTERGKIFA…
>AtC3H64
MEVKPRYHIAGSMGVFYAREPYLNAESTHVTRFIGLAQVGNKNKQKFLHALSPTPTSTMSPAELSAKPPKTTLWPYNLQDGAAESKKRPNDSDSDSQYWRYDVPKRQKSGSQGEKLCFKFVCSGSCPRGEDCHFQHNAEAREQCRRGVCLDLIIKGKCEKGPECSYKHEFQDESSIQRKPRSENANRSKECWFCLSSPSVESHLIVSVGESFYCALPKGSLVEDHILIIPIEHLPNTLVLSPEVESELSRYQNGLRNCYKSQGNDAVFFELVSKRVSHANLQVVPVPSSRARLLPNIFSLAAEKLGFKLVTKKFNDSTDGRKYLQKEYNAALGLFYVELPDGTVLSHTLEENEVFPAQFGREVLAGLLKIPDRADWRNCKISQEEEAKLAEDFKKQFQE…
>AtC3H65
MESSVAPFPHRRTHLPNRNYRSLLYHFCSSFDREPQISLATPAVLQELVLRTEIAQESPGETCEPPENLSITESKLNGVSGDSSGEKVETISQEKSLMLGDICDGIDLQDASVVSRHTDFFDSFELMINETQDSVPESCVNLFEALDVNDYDIVQNVLEKPNIATQVQVDPVESEKKAEEVPKSVESNEVISSGVLEACNGTVQREMELEKPVDNSPVLVDSVSRIVGGDDVEEGEISGDDNDDMLVEDDETVERHEEYQVSQDGTGNSHLTSHKSFGVEVMNVDNQAKKIDQTFSNEAKMDPGTSIKKRSAPSKDAKARKRAKARIKRAQERIALGVKKLKLKPVAPKPKPIKYCRHYLKGRCHEGDKCKFSHDTIPETKCSPCCYFATQSCMKGDDC…
>AtC3H66
MGVDELSHLKFSLLLESSACNDLSGFKSLVEEEGLESIDGSGLWYGRRLGSKKMGFEERTPLMIAALFGSKEVVDYIISTGLVDVNRSCGSDGATALHCAVSGLSANSLEIVTLLLKGSANPDSCDAYGNKPGDVIFPCLSPVFSARMKVLERLLKGNDDLNEVNGQEESEPEVEVEVEVSPPRGSERKEYPVDPTLPDIKNGVYGTDEFRMYAFKIKPCSRAYSHDWTECPFVHPGENARRRDPRKYHYSCVPCPEFRKGSCSRGDTCEYAHGIFECWLHPAQYRTRLCKDETNCSRRVCFFAHKPEELRPLYPSTGSGVPSPRSSFSSCNSSTAFDMGPISPLPIGATTTPPLSPNGVSSPIGGGKTWMNWPNITPPALQLPGSRLKSALNAREIDF…
>AtC3H67
MSKPEETSDPNPTGPDPSRSSSDEVTVTVADRAPSDLNHVSEELSDQLRNVGLDDSAKELSVPISVPQGNVETDSRALFGSDQKEEEEGSEKRMMMVYPVRPDSEDCSFYMRTGSCKYGSSCKFNHPVRRKLQIGRERVRERDEDVENPKLMECKYYFRTGGCKYGESCRFSHMKEHNSPASVPELNFLGLPIRPGEKECPFYMRNGSCKFGSDCKFNHPDPTAIGGVDSPLYRGNNGGSFSPKAPSQASSTSWSSTRHMNGTGTAPFIPSMFPHSRGVTPQASDWNGYQASSAYPPERSPLAPSSYQVNNSLAETSSFSQYQHQMSVEEFPERPDQPECTYYLKTGDCKFKYKCKYHHPKNRLPKQAAFSFNDKGLPLRPDQSMCTHYSRYGICKFGP…
>AtC3H68
MMKKTKKGRVSWASDSMLCQVKLFLSDDCPVKVASNLPPGFEATDYATKRIISHIPRIKWKRPPLFVLDDALLVGSGGKSIETRSENLRISKVLEAFYPHRSVIPSRPSLTLAVEEEHYDDGKTPNIPLTHVEDERDAAAESSHSFEAPAAVSGLGPELSLLASAALSALTKEQGSQVDPDLLVKLLSDPKIVENLINGMKGKPLETANNSLNTDITEPRLAPQHVTSTTMDRNPPPMPGNVAPHNVPVSVQSSATDPPLPKPNQPMSSALSMNLTLQKPTPVVHNYPLSSGIKVEDSYTAAPLKPSTGDDVVVSEQKTQLLFPCSSWNMNKVPESARTETDPQIRNGNTNRDDQVSAKPVKDLDYFKNLIREHGAVKPATTETNNYKGRVDHKKIVKV…
49 Pinus tabulaeformis protein sequences
>Pt8G51720-C3H1
MDYNAAMQGGFARQRGLVIDPDGWQQHGRPRAEIAGVEEAMWQMTLQQQHESLEPEIGSYPERPGEPDCTYYMRTGLCGFGMSCRFNHPPNRKQNEKECAYYLRTGQCKYGATCKFHHPPPVGPLVPVRGSSLFTPVQSPTTPGPQAYPGSLQTWPMQRASFIQSPRWQGPSSYTPLILPQGIVPVPSWSTYPQGQVGSISSSDGQQQAIGAGLVYGPTSQTDPMASGIQGTFSSFPPGSPGMGPPTLQLPSSSAQRESMFPERPGQQECQFYMKTGDCKFGMTCRYHHPKERIIPIPNCVLNSVGLPLRPGAPVCMFFSRYGICKFGPTCKFDHPMGHSSYSQSISSPIDIPVGRHQIGSASATLASGPLSSDSVVDSGGGKSIEHTSTAEARQQSSG…
>Pt5G03630-C3H10
MESFEPTLKKSRGYDTDGANGMPWTSSSSAGNMNMNPGMNLSSGVNYHSGPNPNQGHGFNPNAAGANPNPNPTLNPNSGVNEVIQGPPQGGYPPAMGGGQYGGGSGASYGGGSYGGGSYENGNHSTHFEVLGFQQQHQQGSNVNVGDLECRRYKTDEGCPYGLTCRYKHGPTVWIFTGSDQFLVQGSTGLVSGLVLITLLVDERDFNIHVPSSGGKSKPCMKFFSTSGCPYGEGCHFSHYVVGGIAALGLAPVQTMPAATMAPPRKQPGPIGDPSATVSGYKTRLCNRFNTDTGCRFGDKCHFAHGESDLRSSNNISASNRNGVPMQSAPAIYDNGPLATVSNPAGFVDTTAYGNSASTAAYGNSASAAAYGNSVVYSANTFPSSQSYAEPTPPGVAAN…
>Pt5G02190-C3H11
MAKQVPRRGRSPLVPISVNAFLGHAFNACIEPLDLDIQELDPGLLRFTHSLAGTTTSGRENILSSAQAAKLHNGAAEEQKLPLRKVTTTTANCTCSPPLVSPWSPEPVISPIGWNRRSSFSSTRNMTETAIGSLSPPSCFSAFSTPPMKMPRMKLPTYKPAQLEEDVIVMDGIVITESNSFLTPEQVACPKPKSTSSETSATSSGVSPNSLYKTEICRSWEDSGTCRYGLKCQFAHGKNDLRPTSRHPKYKTEICRAFTATGACPYGTRCRFIHRLNLNHKNGHELNLPASVDELLDATNRSQCWSGNRTLARRLPIFEQICPISADSVSLK*
>Pt5G35720-C3H12
MAETNETGPSQQQTCNFFKKPTRNKNIRKREAEEVTEEENKDGSAVVHKPKAAKKPDNKLHFSSGPSKKSNIEDNDSETAGVPASTFFYESSKEIQVQNDSRATATLETETEFTKDARAIRERVLKQGEESLKGNNPGDEKLYKGIHGYTDHKAGFRREHTVSGEKAGGAHGPLRASAHIRSSIRFDYQPDICKDYKETGYCGYGDACKFMHDRGDYKSGWQMEREWQEAEKKRKNNLALGLVEEEEEEPDSDEDALPFACYICRQPFEDPVVTRCKHYFCEHCALKQHHARNKNCYVCNKPTNGVFNTAHEIRRKMGKDNVGAKNK*
>Pt0G10670-C3H13
MAMEEKKNNRRLIVRLGALLIRYVVPISVVCCLAGFLTLMLLPVLAKNTYISENAFMPDLQIQEHLASIFGTKKDRVNFPFYFKTGVCRHGDRCSRLHTRPSISPTLLLSNMSVDRTTEAEQNSKRRVANERERRLRTE*
>Pt2G01120.1-C3H14
MAPRILLCGDVLGRWDALCKRLATVNKANGPFDALLCVGQFFPKNIDGLDEMKHYIEGHKEFPLPTYFIGDFGEGVGSILSAAKLKSANEGFKMEGIPVCKNLYWLKGSGRFILHGLSIVYLAGRSPSGGLTAGLYCEDDIDAVRAFAEESGIVDLFLTNEWPQGILNGVNLAEASPGIEHISRGNSVISELVAELKPRYHIAGSEGIFYSREPYANNEASHVTRFLGLAAVGNDKKEKFIHALSPVPASMMPVSELLARPPNSTPSPYKVEQPSVRAKDTNKWTETSDAQYWRYDVSKKRQRGGTEDGERLCFQFLSSGSCSRGESCKFRHDTDDKNPFSKGACFDFISKGKCERGAECKFRHSSDDGGSSDLLPPGICFDFVKKGRCDKGDDCRFSH…
>Pt4G37640-C3H16
MEDHNVYINYKHNSLPLHISSGEKLQQATPAAISNEKLPNYSHEQLTQRDDHQLRDHLSFNDSLNPHTMFPAIDYLFPDQMVSYVNSNKLGIDHLNSITTVNSDNLNLTPSTIDSDVTEYSLALAWKPCMYFARGYCKHGSNCRFLHGYTRQDNTLPLSLSGSPTGSRNSDEAFQAGSLYRLEVELQELLRGKKALVSIASLLQLYYEKYGKTLQAEGYLTEIQRHGKDSYSLTNLLARLKNTVTLIDRPHVQHALVLAEDAHKFIAYKSGIRWSELRFSTNILDTPS*
>Pt2G31220-C3H18
MSNRVLCKYFMHGSRLKGEACEFSHDWKDQENNVCTFYQRGVCSYGSRCRYDHVKVSHRERTFSLSPISHLGSKVEPKSASVHNGVTVGNDTSIAWHTGEFSGFQLSAIFIPRDKT*
>Pt3G54000-C3H19
MKGGTEQDDEEFEMLLGEIPSATAAPPHLEEVQRTDESPKGEGVLLQQNARKSSTTGTYDDFYQDYQGAKNLSASPDGTIVSVSPMPSSRFPAFYGGLSFNGSASGSSLQLQPEQQHTKVQGAVHIETNTEQGQLQSNVSIHHNGIALPTKQVFVDNQALTTAFGNLNFKEDKVLSQGVQASGQPGDGIYGSSVSVNGQAPTIAAKVYSHFDVATISVPGHLNGVGSLNSMGSPSNASLSNVHGIRYPSQHINLSGIFQATGNDMSNPAMKKLLKYNGNGINTYGNNLGLPLDGLNVEPNDPQRLIPLYSAAAAPTPEMPGFHILPNASISRAEVLSPISGLQQQYYMDTHIGSFLQPQPQQCGPPVPALQSQINRMHLMWQHFEEERYRRMHQQYMLQ…
>PtXG35040-C3H20
MKTGICKFGSKCKFHHPKDRLETLKSEENVDGSEVKHVVVSLPERFGEPFFVKTGICKYGAKGKDRRIFKNIRAQRGWGCCCNCKNKGTRGF*
>Pt7G30780-C3H22
MENSNSNSSQETPKSHQVSNRGDAESQNNEIEDRILSTHPVAEPSASNGCEPPLCKYFKWGYCRNGELCRFQHAGSQTLDSSAANGASSDQVCKFYRLGRCRNGKSCRFRHNYDGKGELCPSQLAMILKRRRRARYVKRLLDEALLDSLEQRLLKWGFKDEENLELPLPRGEAPGQGQL*
>PtXG34660.1-C3H24
MGGVDVYRAATEEAKIPPRSWLAPPRLDFNSLLTLIASNDCNTSLNWNADRDLCSNWSWKWERIDFETSSIQCPKALNTLLGRRFSGLSPLGIQPRPCSSPSHGCTCNSHSHAKANDDSHHALDAVQSSLSPSTAIPETTSLTEQNEVGDLNNLRENVEDEELEEGQIPGEMAEEEFEDLTNNERGQVPDVSQSKVHYFGHDYGVALQNSIIVPQKTAMPKISEVKKKPSKSKKRRQNRKEKITKNTKGIDQLPQKKKSGDSKETLKTLETVDEKLTQESVQPNVENEENRTAKENAGLSLSSFFEGQVGLWTTETVDEVLRDTKEAGNKKAKRGPLTAERKAKRKLAKRKKQALKDKEAGVKRLKLAPVTKSKPVILCKFYMKGRCAQGSQCSFSHDA…
>PtXG34520.1-C3H25
MGGVDVYRATTEEAKMPPRSWLAPSRLDFNSLLTLIARNDCNTSLNGNADRDLCSNWSWKWERIDFETSSIQCPKALNTLLGRRFSGLSPLGIQPRPCSSPSHGCTCNSHSHAKANDDSDHALDAIQSSLSPSTAIPETPSLTEQNEVGDLNNLRENVEDEELEEGQIPGEMAEEEFEDLTNNERGQVPDVSQSKVHYVGYDYGVALQNSIIVPHKTAMPKISEVKKKPSKSKKRRQNRKEKITKNAKGIDQLPQKKKSGDSKETLKTLETVDEKLTQEPVQPNVENEENRTAKENAGLSLSSFFEGQIGLWTTETVDEVLRDTKQEAGNKKAKRGPLTAERKAKRKLAKRKKQALKDKEAGVKRLKLAPVTKSKPVILCKFYMKGRCAQGSQCSFSHD…
>Pt4G38690-C3H26
MSNRVLCKYFMHGACLKGEACEFSHDWKDQENNVCTFYQRGVCSYGSRCRYDHVKVSHPERTFSLSPISHLGSKVEPKSASVHNGVTVGNDTSIAWHTGELSGLSKPFFPPLGQAWTAGSQDVSSTSRMELQTKSLIRDAADLPICAFAAAGKCPRGDTCPQLHGDLCATCGKHCLHPYRPAEREEHIKQCQRNQKRLEALRNSQEIECSVCLDRVLSKPTAAERKFGLMSECDHPFCISCIRNWRGNNPVPGMDVNSVLRACPICRKLSHFVIPSVIWYSNQEEKQEIIDNYKKKLSSIDCKYFDFGKGTCPFGTSCFYKHAYKDGRREEVKLRHLGAADGSTVIAKNVRFLKRTIGNYLTGGLLRWNVPAFLIWADFDRVQFLITA*
>Pt4G13410-C3H27
MYIFKDMEPRGKPSNSHWLERQWERDIAAKQVQGFEHPEGSFGFTTSSAMETLDPHADVHSDSEDVHSDSEDPHLDAHSDSEEEDDQCEDPSFELPQGQISDDDESGETSDGVLEDPDVQTSALDNKDEKTYLEVEKLIEGGKLEKLKVDQCKLYLRKHGLRVTGRKSVLLERIQEHLEIKDGSGEEKYPKSSFVLDCKGDACTGDIVMFEQNVYDMYNVAARSSGGPSIGTRTVAGRIIKESYGAAKQQHTFTIEVLWSKGEKPLLPLRSLLIKGRNLYRLKTMRQRWPSEEERMRSLQEKHNRGSLARQMRELRIQNKELGRQVDIAQLSFYSLITTPVCISNCTENDNCTLVFLESKEIICGPRQVTRRKQKETVPVSSEIVHNDSDKTSSQSAQR…
>Pt7G00090-C3H28
MDPFGHARKKARSETFLNENGGLFNPHESNIFGDGNRFKAGGMKFALQPEKESLPTGLGSKSKACTKFFSLSGCPYGEGCHFQHYVPGGVNPVTQIGTLGTTLGAASKKPTGLLAAEPTLNASNYKTRLCSNFGTDIGCRFGDKCHFAHGEKELGKVNAVAHNLKDDLATGPFGSRFPVGGLDGKLGGRPGYREATSPGMAAAATFGASATAKISVDAALAGAIIGKGGVNSKQICRSTGAKLAIRDHESDTNLKNIELEGSFDQIKEASALVRQLIMHTSATLPAKQPSFTTNNFKTKLCENYAQGTCTFGDRCHFAHGASELRDNSK*
>Pt9G38780-C3H29
MDPFGPPRKKLRPEVEFVNGNGGIHTHTHALTDVGTRRFNPPDIVYGDPARFKQPTFVSPEMESLPTGLGSKSKACTKFFSTSGCPFGENCHFMHYSPGGVNLISQVSNLGSGLRTASRNSTGPPTSILPPDQAAAVQPYKTRMCNRHGTAEGCRFGDKCHFAHSENELKKGNTLAPVEREWTSSYGRPVPGVLDGRPGGRLVQHEATTPGMAAAASFGSSATAKISVDASLSGAIIGKGGVNSKQICRVTGVKLAIKDHESDSNLKNIELEGSFDQIKQASTMVHELIMQTRAVAAKPSGFVSNNFKTKLCENFSKGTCTFGDRCHFAHGASELR*
>Pt3G63480.1-C3H3
MEYYRQEENWAMHSNKNNVLTFTSSTDMKSIEKSMGKMTLKSPVDPVESGSYPERVDEPDCAYYMRTGLCGYGPNCRFNHPPNLKQAIASKGEFPERAGQPECQYYLKTGTCKFGATCKYHHPRDRNGLGGQVQMNFLGLPMRQGEKECAYYMRTGSCKYGVHCKFHHPQPTTIMPVSGYASSGSPTTPASSYPPGILSWPLPRSPYVPGHRLQGSPTYVPMPIIFSPTQGVMPMPWNNYQGPLSPLLSPERHQQPLGTGVGYKSFQQSDSSASGVQSAVTPHIQAGSAAMVLPTVQAQPSVGQKESFPERYGQPDCQYYMKTGDCKFGTTCKYHHPKERVAQSPTCVLSPIGLPLRPDQPACTFYSRYGICKFGPACKFDHPLGGVSYSPSASSLSEQ…
>Pt0G00800-C3H30
MVSPKLAHVKNLLEDLLIMGSNSPMKIPCRVSGSGFYLSEGGGCFFDEHGCVVSVPTLLPLVSSPDSTSPAVVNSPLSSPPKSLDISKNLCDCGHKKEFVVDSSLPDIKNNIYNTDEFQMYSFKVRPCSRAYSHDWTECPFVHLGENAQRRDPRKYHYSCVPCPNFRKGACRRGDVCEYAHGVFECWLYPAQY*
>Pt3G42830.1-C3H31
MGHQIYSSSQSLGSASRGNPVLGYNGGRALEPPMFPARPYDLPAESRYFSGDQMSNSMQLDKPGGRYMFGERVPSERTPAETGSRPGSFSLDRYMPSEATQRADSSRYYPGHNSSMFLNGSDTAHYKGGDAVGFGSTSAYFPSRHSAGLVSPPLQQTQWPGAESRGSMPGGVTGVKRPNEEVSQTLLGTHNAFGQNEALSSVNALPKRPRLDGSSDFPIYPQRLGEKDCTHYMMTRTCKFGADCKFDHPFWVPAGGIPNWKEVPSVATSSESPPERPGEPECPYYMKTGICKFGSKCKFHHPKDRLATLNSDENFDGNEVKLATGSLPERPGEPECAFFVKTGICKYGAKCKFDHPKDKGGSLKISEHKVNGDAAVTAGTEEQGVSGDINGKTDVIPIK…
>Pt6G55010.1-C3H32
MGSEVSNKPAFDPNWSFQPAVTSATQNFNEAMQMPLQARDSSNLSEAFSGPYPERPGVADCAFYNRTGSCAFGLNCHFNHPPNRKQVPQTCELPEKVGQLECQFYLKGTCKFGTSCKFRHCNDKAGSAGQAQFNFLGLPIRQGEKECPFYMRIGSCKYGVACRFNHPEPTEEGMASPVSSFPIDATTRSSSASSFEMPYSPVHLSRPSPRTPHVPGAHLQEHTVNMHTMNPSPPQGMPPMRGWNIDNHGSANTLSSSEGKLPIGVSFMNTQTEDLTGLQAVTKRDVFPERPGQPECQHYLRTGECKFGAACRYHHPKRTDHPSSCMPGQMGIPLPSGPVRSFPSSEEKRYYPGVDFRNTAVQCNNLAEINKQFFPPRTAPFSSETMPLPIMQTQASAPQ…
>Pt6G29820.1-C3H35
MESIGALNRPRTKNQVVKRVSWAPQSNLCQVRLFLAEDAPLQSGLADQDHLQAKQSRLWHAYGSGFEGNQLPGIGNNYTKQNIQEDSIVPVTTWCWPPKFVISPSWQVVAGDESLEVKAQCEREVRNLEAIYPRPSSIPPSPIEPLEPQEDWCDSDTPMIPLNPIEEDETGELNEVPPLQDFQELGIDLYDSIGIMHNMRAMQPNSTGISSQGGDSVSMVPPSVDQQKQESLSISKPAAEPDITAAAADAAAFVAIAKSNEKGNMIDHDMVLKILSNPQIIETLTSLHRRNNNIQMDSMPNLQAIDSKHDPPKNPCNVAQDQSPLIISRLQGACQVASSGEVGNSRSSLVTSEMACGNFQGPLHLCNMEAKSFGAAVAVAQSSISMALSSPLPPMAGQA…
>Pt1G15460-C3H36
MLKAEYHSRARAWTKVLSRVSEYGNTDLSGRGSNSLGSLPHLSSYFERQSPKVLMSSPKISEASRNCADGIEKREYPVDPSLPDIKNGVYSTDEFRMYSFKVRPCSRAYSHDWTECPFVHPGENARRRDPRKYHYTSVPCPEFRKGTCRRGDLCEFAHGVFECWLHPAQYRTRLCKDETNCTRRVCFFCTQT*
>Pt7G57110-C3H38
MPGVSSEECQALSLDSFMPGASFFSDSNGYANAVDFVSGVEFQGPDLLIEQSQPGAEGFNFSSNDTRCLFPKSLSFGSNPSSYRSDDFHHDSFAGSWSEAVKDEAFLSVPMSGNTHVGAMLGSSLAAFQKYLPSNNEDEASWPAVDAYSCDEFRMYEFKVRRCMRGRSHDWTECPFAHPGEKARRRDPRRFHYSGTACPDFRKGSCRRGDACEFAHGVFECWLHPARYRTQPCKDGRNCRRRVCFFAHTPEQLRLLPGASVGSRNAFQSKNHEGSNLRHAVSFDGPLLLLLTMVEVQVL*
>Pt4G04030-C3H39
MNSLLETKKIMKTENPFDGQSEAELRMFETVLSQNSDLPDQLWASNEDYTDNHKFTNMSINSSSGNMSDDSTASKEAFPATMPSSWEDEALSDTALYGINLPEYMKSYNSPIVHTARGFTAHDQYLSQESDKSVQAITRLEYQLARLTLQYHALAESFNDSILRLRQAEADNERMRKENLQLKASNMELTMRESKYFLDDKTYNDIPFDAGYSVIQTPSTSLSAFSYNDNLVNSTVESSTFLDASASCFNNQFPTPLNNSASHSNGLMSILSCRADPEGIEMQQPRSRYMKIMKSITADVSANSPTSVLSSFDDPHANFNNKLMHLTSKSAANASNLDKTVAVNKPTPRGLPKSISIRSSGFLNMKMNGVNTPSREGVKRSPQLSKTAPSVLSPHRPHR…
>PtJG23240.1-C3H4
MIDGIYRASVPQQRLAFGTRGRRVTDVRADNWLPSLAGLNSGKSAAESMKESLWRMALQPQDLRSRMNGYSESYPQRPGQADCSHYMRTGFCGYGMNCRFNHPTNIKQQAARNRGELPERVGHNACQFYMKTGTCKFGATCKYHHPRDRLRAGQVQLNMLGLPMRMGEKECTYYIRTGFCKYGATCKYDHPQPPALGALVPVSGSSLYATVRPPISPASATQYSPALPTWPSPRTPYRQSPHMPGALPYMPVMYSPHQGMLTASGWGTYQSTASPLTSPESQQQLRHMNIIYNSTQPNGLSVGGVQGSITPFAQGSSPTVGHQPGIFQPNRTQTETYPERPGQPECQYYIKTGDCKFGFACRYHHPQERVSQSSTCVLSPIGLPLRPTQPTCTYYNHYG…
>Pt7G44990-C3H40
MAEKQEHARSNPLATQFMNFTDVRPGKFMELKPAVNSGRTFCDFMETTPKETVIGFFREVIDHIEQARGIRDYHLKVKGSKPGAGFVIHVFYGEDREGPEKIEPGSCISCHGDALLFPGVEGSVLAGECVLAEFSEDQPYVQCSMDTKARAGFIVTPVWHVETMGASEDEELYCLWRVSVRALRSEGLQPVSMIVNHGRYRNFSHLHLKIWVVDRVHRQAGLKWTDDRKRERARLERLTSSSLSKKRVFCPGFERQGRCKFGASCRFRHGGDGAN*
>Pt8G03200-C3H44
MDTYEATRIVFTRIQSIEPENVFKIIRYLLLQDPRDQEMIPLAFRPNKLLQSISKAKTELGLSSSSPLQSPLHYTQFSNLLSRSFSSPAPNGFHGGTHIPHEQQQDSTLFAHHEVLNPNRFVTDEHNDFINLSRQQSLPSDHKFSDYHDQLLNLRDDCQLQDHLFYPTENLDSYSLPNDSHVYIEMLSFLNGSETRLNHRRSYSMTDVSVSYEPVSWKPCLYFARGYCKHGSSCRFTHSYSRSDNVSSSIPLDPRFEEAFSVESLEILELELQELLRGRRAPVSIASLPQLYYERFGKTLQAEGYLTESQRHGKAGYNLTNLLARLKNTVSLIDRPHGQHAIVLAEDANRFTTYRPSERDPYYLSGVSSGSRQIYMTFPAESTFTEEDVSNYFRSKFKT…
>PtJG05640-C3H46
MEAVKSSMEEENSAELTAVDAGPNPNPNPSTPDGQAEELQNLKRKRSEEAAPDPFWKTSLCSYFRRRSQDCRHGDNCRYAHSEQELRPRPDDSWDPTSERAKKLLRKPEKAPEEKPELCSSENSDGSPEKGERDSGLFNKWIINLPEHWGVVDFKKLLGDLELPFTNARKKSGMGEGFVCFSSEEHVTLATEKLNGKSINKRYLRVADVLPRPWEKEQINVLEQGETDDQDMDDPDAFCSKQTNSEIKSPVDSEVLGDGNLEQNNHSASDRSVIKLRSARDAVTPLANMPYEQQLTHKKTSMTQILKRLTRNARKTCPSELPLPEWILSAKNRGGLPCTLEGILPSPLINGYRNKCEFTVGLSRDGERVVGFLLGNFREGMTAVEEPTNCPNVSAIACQ…
>PtXG23440-C3H5
MIDGMLFVQGQREGESPFSFTTTTHGGLQGSYTDGERRSSSTSGTMHDNCHLSSSSSSSPRVPGDALEEAMLQISIQTLDTLEEIGFYSGPYPERPDEQDCAYYMRTGLCGYGRHCHFNHPPNVKLDAQYMSELPERFGQPECKYFMKTGACKYGATCKYHHPHDRDGPRVQLNYLGLPMRQGEKECPYYTRTGSCKFGATCKFHHSEPTALLPDSGSPLYAAAELPLSPASGSPYPAGLTSWFLQGAPYVSGPHLQGSPTYMPVILSPQQSTPSVQPGWNTCHGPTSPLSSPEGKQQLGAGTVYSSSYMTDSSSSSHMHGVLSSPVQGSSTAMEHPGVQCQVAAPQREAFPKRLDQPQCQRYMKTGCCKYGTTCRYHHPQERVALSPCCMLSSQGLPL…
>Pt1G54520-C3H50
MRIGSCKYGVACKFNHPEPTEEGMASLVSSFPIDATTRSSSASSFEMPYSPVHLSRPSLRTPHVLGAHLQEHIVNMHATNLSPQGMPPMRGWNMDNHGSANTLSSSEGKLPIGVSFMNTQTEDLTSLQAVTKRDVFPE*
>Pt2G34100-C3H51
MRVFYLLFDGPLNVLGLCKMCGGPEHFNPRVVYDSRAAGFDEENSVRAGEKLDSSVKEMAEYCSSALLELAANNDLSGFKQAVEEGGSSVNERGLWYGRQIGSGQKMVLEQRTPLMVAALYGSLDVLSYMLSGGRVDVNQSCGSDMSTALHCAAAGGSILAIETVGMLIKAGADVNFMNARGRKPADVIMVSPKLAHFKNLLEDLLIMGSNSTMKIPCRVSGSGFYLPEGGGCFFDEHGCVVSVPTSSPLFSSPDSTSPATVNSPLSSPPTSLDISKNLCDCGQKKEFAVDSSLPDIKNSIYSTDEFRMYSFKVRPCSRAYSHDWTECPFVHPGENARRRDPRKYHYSCVPCPDFRKGACRRGDVCEYAHGVFECWLHPAQYRTRLCKDGTNCSRRVCF…
>Pt1G35000.1-C3H54
MQRPGGDTPQFRHGPPTATPSSAAPPPPPSGFLPGAMNMGRPYAPPAMHSRGPMMPPPRFPGGQQRSGFGLPPAMPQPYGGNTLTPGQQIPAAPPVHMMSSQPAPGTMPSRHPPPPGLLPAAGQQVPSLGQSLPGPPPGAPSAGAPHPGAKHPGAPPLNTSSAECSSLVNSPLPPSAPPQGFQGHLLPTVLPPPPQKPIDDEVVRNIEVLSQFVAKNGPQFENMARDKQAGNPKFSFLFGGEPGSDAAIGQDYFHWFKMKCQMEQSTSRKGEGRSLLAAPSFPFDSSQQPTGPGVVSGGLPAGSKVASAGLATDPKVASGGSSIFPAVSDMDMDMDMEDDVVVPILLTNDSKNIQTTVSMEGELRSVENSQQTEERALGCEEKTSVVASGSQMEASRSE…
>Pt2G11840-C3H58
MNPSIQGALASYSSRSGSMGIPSTNTQMEHMFPERHGQPECQFYMRTGYCKYGSTCKYHHPRDRTVPLTSCTLSPLGLPLRSVKKLFVFSLLSLISLKIPVRKFPFAPLNLYMLPFASRIHYFIFSTSKLME*
>Pt0G16280-C3H6
MPLEKYYCDYCDKQFQDTPSARKRHLQGVQHQRARKLWFDSFKDPQQLQAENAGKAICTHFVKTGFCQFGDNCKYFHPIQNTEQHAGVPSGTGEQTTKQVVISSINLPPSLRPPPEMGYPLLPFIDWG*
>Pt8G35680.1-C3H61
MAIMHRFRPKFLCILEGPPLYYNDYDFKHTCFLSPRQLEANLSFAVGTELADDIVTDVCIQASYVDSGSLNTSSIGNELTEIIKEIRTQCTQQNLSYSEGQYFHDQPTTATPVCKFFAKGICKRGNSCFFSHTDHAKQELCKFFWTLQGCRYGEECLFSHNIQASEVSEYRKCVEFEDKITPAVPLMNLLPEVGEHNKNCILVFRESDFHFSLNLALHYDPSKLIITTMNSKSYCTKEGSTAGMHIDKLYNLDAEILWDIDPTQFIRRTSVPWTKVQCIIWTITSFSRDEELEMQKDLIKRFFEFLAVALIACDLNDVQVILTINNSKYAQLQVERLARDCFFFLTTSMPFDDSIFACYPTKSEEGIPPSKPISYIFELQPPTDMLFGDYFTSITKNIK…
>Pt6G31640-C3H62
MDEEAQKRNTDCVYFLASPLTCKKGNECEYRHSESARINPRHCWYWLSGNCLNPHCAFRHPPLEGHPTTSGTESLTASGSSNKSRVPCYYFFQGYCAKGDQCLFMHVPPFGGNQAVSNSQKTTKVTGMGAESQPVEKKAPSGADNGTVKPTSMQSTSAEVQLLTEDKRFAEVGSPPGHAKKRDQHAPERSLPEAGFSPINMLDAPDNELSFLTRSHVHKVQPTDDWLDNDMESEEWLEESSPGFDVLVDDGPEQLGFQEEAEYLSNFDMEQGQELTHGRERIIPMTDEMLHFDYEGMHDDLCYTEGGNQYAYRSYDPYEEHIHSSYDQVNWHKRKTFDGRVPEGTVVSERRDLSLERYPRQSEKTDLRHRLGKIRRVDRTQIDDKSKRRLQSDSRSGEF…
>Pt1G12500.1-C3H63
MEASVSQLDTPLPAEEIAHDVSLPDESQTSTQTIREHTVGSPGLDENPTIPADTGAEISGDGGGLLNYPSAEELIAKARAPVKKEYIRSAPVRSVNAKDEGDNNGTVAKVSVEKKSKRQLKRERKEGKKSAQNLCVAVAKAGDVESCPYGENCRYSHDLDGFLAQKPPDLPGKCPFLYKPEPCHYGVACRFAGTHIERDSLQKEAAFNDTTYEMNGLNKDLQKLIWKKAVKFTKADDQLKKLGILGKGKPKLEKIAEQQHGVDNTGTKDDLQVFPKEERMDTESCALSNENNCLAFSVEDEDAEQNNGIPLPKKSRIADDDDDILNDVCAVPITNGADCQHKTNCMEEELKSEPEILLAKDDMHISEVDRDAKVNLREKKLIDFRGKMYLAPLTTVGNL…
>Pt7G34280.1-C3H64
MMFDRDLYKTKLCTLYQRGHCPRQSCSFAHGDAELRRFSGSGNGRREHRSSDLRDKLDRRHSPHRRSSPARDAKGRQPYADQRSLPHDRGHSPSRSPPRGSERRERKRQRLDRHLGDVSPNFKYLSDDTDHGHTKEIKSPYASSRDAFEEQLKNVESEIDALNDRKDDLEISLGNKTHEANKLAEKNSELEVTLSKEQEDHKRLGSKIKKFIKAHLRFVRAQEDVKRSQARLQKLVDEFPLGETSRHANHVEDSNVNVVSDVEPNHPIQKGLESNRGSEAAGIEKEDIVVEVIDADDNESVQRNSSFHNNTEAVKFIGQHGSISDKVNKLEEIGLVVNSIHRLQALNDKEGKLITNESEDNPNRGKNREGSLSPISVPEEKVKGWDAGFSLPSTGMAAH…
>PtJG15490-C3H66
MDEETQKRNTDCVYFLASPLTCKKGNDCEYRHSESARINPRDCWYWLGGNCLNPTCAFRHPPLDGLSGTPTPATVPPSSSASLPASGTANKPKVPCYFFQQGYCVKGDKCPFVHGPFSGANLTSQKTTKPSPAVTEPQASGKQAVNETESNKDGKHPSALSFPKAVQSIDPNAVQSSNPMTLKSNNFQPVQSRNPVVAKANNFKASQSSNPVALQSNNFQAGHLGNPLTLQSSNVKEAQLQPEARHVSQSRSQPTYIKGSPHEVEQFLPEIEPTRQRIHDASRNRSRIRPSHPPEERLQNGLESEDLLGGSSPGFDVLVDDGPDQLSHREDADYYKHDMESGRDAINGRERNMHNKRELVRTGYYDAEFQYDHGAYEPYKNRGYERGGRKQSNAFDDRV…
>Pt1G54380-C3H67
MIRLAFGPNTLLQSMISKAKTELGLSSPSPLQSPLRYTQFSNLLSRSFSSPAPNGFHGGTHIPHEQQQDSALFAHHEVLNPNRFVTDEHSDFINLSHQQSLPSDHKFSDYHDQLLNLRDDFQLQDHLFYPTENLDSYSLPNDSHVYTEMLSFLNGSKTGLNHRRSYSMTDVSVSCEPVSWKPCLYFSRGYCKHGSSCRFTHSYSRSDNVSSSIPLDPRFEEAFSVESLERLELELQELLRGRRAPISIASLPQLYYERFGKTLQAEGYLTESQRHGKAGYSLTNLLARLKNTVSLIDRPHGQHAIVLAEDANRFTTYRPSERDPYYLSGVSSGSHQIYMTFPAESTFTEEDVSNYFRKVGLQSGLYLGLELQSGIAEWRNCRAGGASSRRKVSEQPRDR…
>PtXG11750-C3H69
MNKVLKQNAYHTDTYMNGLGLPFKTSSLGSLDFQQSFPVNSVATPPVPGIQGYQFLANPSMSLDSNLQQHYYFDPSIGPFMQPQSCQPSVSDLHQQVNRMQPSWQRMEEEGRFRTQQEYMLLQQTHVPSVVQFKPPLGSTQLQGEVFNGRDWVASPVHGMLGSCNQLEGSVQSGNICRYHAQGFCSRGENCPFYHGQIQRVVNGRTLKPSSVPFKDPQMGGILECEQKPAFPEKILTRNHSRGINSITTINPVPSGSEKEASSNGRCNGKTLPNGHLLSEPFNLDIHGHYRSISPQITESEIPLRSLVTSQQQLKYTSLDEIKGQIYSTAMDQNGCRFLQRKFDEGSPEDVEKIFLEIIDHIIELMTDQFGNYLVQKLLEVCTEDQRMRILHAVTKETG…
>Pt6G09630-C3H7
MERQLERGSCENSEGRDHEFEGQRSSDIAHGGSAAERRPGVFHKTQICFKFMVGRCNFKSCRFAHGKEELRQPLPNFQRIGAQDEQEIHRTRNSKRLRGNDSVPRDSDVINVATTSGSSEGVSQRPIYKKPFVCYQWEATGTCSYGDNCRYPHELRKLAESVEGLKNGDSATSDWKHNISNMKSQSVFKQGGGPPKPQTQNVDFVKNGDNFRAKNASVGPFEKPMEINSTPSQAQQAKKGLAKWKWPPKISRIYGDWIDED*
>PtQG01990-C3H71
MDVETSGKPTGNKRTYTRLPRQVCVFWQEGRCTRESCNFLHVDEPGSVKRGGATNGFAPKRSYNGSDERDMQAAGPPGGSRRNISARWGRGRGGIFISDERQKIRNKVCNYWLAGNCQRGEECKYLHSFVMGSDVKFLTQLSGHVKAIRGIAFPSDSGKLYSGGQDKKVIVWDCQTGQGRDIPLNDEVGCLMSEGPWIFVGLPNAVKAWNILTSTELSLVGPRGQVHALAVGNGMLFAGTHDGSILGWKFSPASNTFEPAASLVGHTQAVVSLVSGADRLYSGSMDKTIRVWDLGTFQCLQTLRDHTSVVMSLLCWDQFLLSCSLDSTVKVWVATPSGALEVTYTHNEEHGVLALCGMNDEQAKPVLLCSCNDNTVRLYDLPSFSERGRIFSRNEVRTF…
>Pt6G09660.1-C3H8
MDYEVDTSGAAELGMGIGGGAVEGDMYWVAGGNDQEMWATEEDYDQASSQGYRQSDGGWSGGGDYRAGGLEGRQSRSGSEPPHKKSKNGHGDLQGNGSRGRSGYQGEMGQGTSSGTPPPSNGTVNEVTSSGGGKSKGTGRMFFKTKLCCKFRAGTCPYSTNCNFAHGMEELRKPPPNWQEIVAAQEEDRAQRAERRGENQIPCVSSSGAGSDSQRFHKTRHCKKFYTDEGCPYGDRCNFVHDDQSRSREYVAISLAPTPTPGNGNGTGNGSNGGNGSFQRPSNWKTRICNKWETTGHCPFGDKCHFAHGLAELQKYGGGLLDGENGDISGGLRNDLKQNGTLPKPHVDAGAGPSSSVYNTDNYVIGASNQRSMGNFISQRQGQRILPKWKGPDKISRIY…
>Pt7G35540-C3H80
MPGVSAEQHLFSGSGSPAVFGNRCCPVSRPFESQDLPKSFYAEPPELSPYALTNMEYLQSLNLFSETSPNSEKSRYSKDSASVQKLFNKSLSFGSNGLGVDFGFTTTGMESENFLVSPRTVIESPDGISSLHKFLPSNNEEEASWPAVDAYSCDEFRMYEFKVRRCMRGRSHDWTECPFAHPGEKARRRDPRRFHYSGTGCPDFRKGSCRRGDACEYAHGVFECWLHPARYRTQPCKDGRNCRRRVCFFAHTPEQLRLLPGASQAQSHATSNFGNRNSFQMRNAVSGSYDGSPLRYAVTAAASLDGAFGYDGFDGNTSPRGPLNYLCKAKVKAKASQISSPTSTLVGHSYSPPPLSPPLSPSASPPISPGSCLDSPVNYANSAVKSFPKSETNTAPVSF…
>Pt6G06310-C3H81
MSSVSAEQPAYSMGPLPWSFFSDHSSGSHGDDSVCFMSPGRSGGLNLNEIQYSSSPTSSDYMNSPPSRFAASRGFEDDRSALSFPDFPDMSCGYESNGDAAAFVQKDARGEMPGIRLNNAFVGSSSPRLEDVFCALQKYLPSNNEDEESLPAVDAYSCDEFRMYEFKVRRCMRGRSHDWTECPFAHPGEKARRRDPRRFHYSGTACPDFRKGTCRRGDACEFAHGVFECWLHPARYRTQPCKDGRSCKRRVCFFAHTPQQLRLLPGLSSPSSNSRSSTALHVASALKNYSLSASAAAYDGSPLRQALEGIVSSSSPGGSLISSPTSTLVGSQSPPPLSPPLSPSASPPLSPEPGWSNTYRVGLQKAVLNRQIPGHRRHVERIASMPSEASRGLASPRLM…
>Pt7G48700-C3H82
MSAYYTPSSKQILLKKDILEVSMCGGPEHPKAPSVCDTSKSSLREKDNNVAVVEKQSCKSKEVGKIYSVLLELAAENDLLGFRQAAKENVLKIDEASLWYGRKHGTSQMVLEQRNPVMIAALFGSVDVLNYILSTYATHGLDINSGCGSDNSTALHCAAAGGSGRVVETVKLLIQSGADVNSLDVFGRRPADVIIVPPKLAHARSILEEMLNVAVGALSNSSTKFSSIMSDSSFHLPEFVHDEPTNSCGGEYNCSQSVSPFTSPPLSSSPETSFTTSPSLSPNSIELSKSSCDNNDKKEYPIDPSLPDIKNSIYSTDEFRMFSFKVRPCSRAYSHDWTECPFVHPGENARRRDPRRYHYSCVPCPEFRKGTCRRNDSCEYAHGVFESWLHPAQYRTRLC…
>PtXG47960-C3H9
MMNSNSYWNAANPPWEEPEYEPVSPPAQGSNPTPDHVWDNVNNSAKPRAHQLNLPSEPPQKRVKTLEAPPLQPAFPFGSPNPQAGGIPRPRPSATSSLQKTKLCARFEAGTCTFNDNCSFAHGAEELRRPTAFGGWGSNIAGSVNLQRFHKTRPCKFFLGGNCPYRERCNFLHDTEQGQFNNVAVVRAASSTKPPNWKTKLCVNWGNSRNCNFGDKCHFAHGSGELQKYGGGMLQAESGASVHGVMKPINNFSVSYVDPVNNGFMHGSEGHNPGPGFTATEASLSTVSYLNDNTYKGTNTLPYQNPQEVASNYGYNSDPNDWERSGQAARPDFNQSQIYSQATHQEPWASHYYTTGQNSEREEEPGSSSYMQNLPYP*

## Sheet: Table S4
Table S4. Details of conserved motifs from PmC3H proteins
Motif	Width	Motif Sequence
1	15	KGTCRRGDRCKFAHG
2	50	AVDAYSCDEFRMYEFKVRRCMRGRSHDWTECPFAHPGEKARRRDPRRFHY
3	41	VFECWLHPARYRTRPCKDGTNCRRRVCFFAHTPEZLRPLPG
4	25	CTYYMRTGGCKYGATCKYHHPQPGG
5	13	GGCGYGDKCHFNH
6	31	EYPERPGQPECQYYJKTGECKFGATCKYHHP
7	48	PTVQKQEAAANKEGLPERPGQPDCQFYMKTGDCKFGPTCKYHHPKERL
8	50	KQICRVTGVKLAIKDHESDSNLKNIELEGSFDQIKQASTMVHELIMQTRA
9	17	PYPERPGEPDCAYYMRT
10	21	VLSEIGLPLRPGQPECTFYSR

## Sheet: Table S5
TableS5. The number of different CCCH motifs in 46 identified proteins.
ID	C-x7-C-x5-C-x3-H	C-x8-C-x5-C-x3-H	C-x9-C-x5-C-x3-H	C-x5-C-x4-C-x3-H	C-x7-C-x6-C-x3-H	C-x7-C-x4-C-x3-H	C-x11-C-x7-C-x3-H	总计
PmC3H1	1	6						7
PmC3H10	0	7						7
PmC3H11	1	0						1
PmC3H12	2	1						3
PmC3H13	1	0						1
PmC3H14	0	5						5
PmC3H15	1	0	1			1		3
PmC3H16	0	2						2
PmC3H17	1	0						1
PmC3H18	0	1						1
PmC3H19	0	3						3
PmC3H2	1	2						3
PmC3H20	1	0		1				3
PmC3H21	3	0	1					4
PmC3H22	1	0						1
PmC3H23	1	0		1				2
PmC3H24	0	2						2
PmC3H25	1	0				1		2
PmC3H26	3	0						3
PmC3H27	1	0				1		2
PmC3H28	2	1						3
PmC3H29	1	0						1
PmC3H3	0	1						1
PmC3H30	0	3						3
PmC3H31	0	1						1
PmC3H32	1	0		1				3
PmC3H33	0	2						2
PmC3H34	1	2						3
PmC3H35	0	2						2
PmC3H36	1	2						3
PmC3H37	0	5						5
PmC3H38	2	0			2	2		6
PmC3H39	0	5			1			6
PmC3H4	1	2						3
PmC3H40	1	0		1				3
PmC3H41	1	0						1
PmC3H42	1	0				1		2
PmC3H43	0	0	1					1
PmC3H44	1	0		1				2
PmC3H45	1	0		1				2
PmC3H46	1	0						1
PmC3H5	0	1					1	2
PmC3H6	1	0						1
PmC3H7	2	1						3
PmC3H8	0	5						5
PmC3H9	1	0						1
总计	38	62	3	6	3	6	1	119

## Sheet: TableS6
Table S6. Predicted NLS of PmC3H proteins
ProteinID	Predicted NLS	Start	Stop	Score
PmC3H4	PRKKPKTQLHPN	3	14	0.906
PmC3H5	KPKAAKKPDNK	49	59	0.895
PmC3H5	KNIRKREAEEVTEEE	25	39	0.877
PmC3H6	ERDIAAKQVQG	24	34	0.869
PmC3H10	GGRAL	26	30	0.862
PmC3H12	GVDVYRAATEEAKIPPRSWLAPPRLDFNSL	3	32	0.973
PmC3H13	VSKIIGYLLV	35	44	0.83
PmC3H15	FLASPLTCNKGNECEYR	15	31	0.973
PmC3H18	KKPSKKGRPAA	8	18	0.893
PmC3H18	HEKSLVATVKD	33	43	0.883
PmC3H22	VQFREEEQAANALRSLQGRFYA	7	28	0.955
PmC3H22	IVDFSPVTDFREATCRQ	33	49	0.955
PmC3H26	KEGNHSNNKDYHVSLNNN	19	53	0.955
PmC3H31	PSARKRHL	19	26	0.864
PmC3H34	GDMY	24	27	0.853
PmC3H35	VNGSPTLLLIPTRSNTPENAGSE	21	43	0.955
PmC3H35	NYSDKD	49	58	0.866
PmC3H36	RKKLR	8	12	0.879
PmC3H38	KRQRSRSK	5	12	0.906
PmC3H38	RRPGKR	46	51	0.876
PmC3H40	PKSFYAEPP	37	45	0.872
PmC3H41	LFLILSVFPNIFPLVQVGNVYVQFREEEHAAAALQALT	8	45	0.846
PmC3H43	QAEELQNLKRKRSEEAAPDP	35	54	0.893

## Sheet: Table S7
Table S7. NES of PmC3H proteins
Protein ID	NES	Length	Start	Stop
PmC3H2	VSNLGSGLRT	10	96	105
PmC3H4	LTPGVPSLDK	10	88	97
PmC3H6	LLERIQEHLEI	11	170	180
PmC3H6	LLPLRSLLIK	10	266	275
PmC3H6	LARQMRELRI	10	308	317
PmC3H7	LSTVSYLND	9	283	291
PmC3H8	VQLNMLGLPM	10	155	164
PmC3H9	LKPGVVTLIK	10	702	711
PmC3H9	VVQYILALEM	10	790	799
PmC3H9	LVDAIRPHLPT	11	880	890
PmC3H10	LSSVNALPK	9	199	207
PmC3H14	VQMNFLGLPM	10	133	142
PmC3H17	VQKLIETLET	10	730	739
PmC3H17	LIPGVVTLIK	10	750	759
PmC3H17	VVQYILDLGI	10	838	847
PmC3H18	VCYALVDYLPT	11	117	127
PmC3H20	LIGSLQSLEL	10	459	468
PmC3H20	LGWVNELVK	9	569	577
PmC3H21	LSDFLGRLGL	10	352	361
PmC3H23	VDVLNYILST	10	126	135
PmC3H26	LPGNLPALPD	10	577	586
PmC3H30	VVGGIAALGL	10	212	221
PmC3H32	LEDVFCALQK	10	128	137
PmC3H32	LINSLQSLRM	10	414	423
PmC3H32	VGWVNELVK	9	517	525
PmC3H35	LSVFEKLAM	9	225	233
PmC3H36	VSNLGSGLRT	10	107	116
PmC3H37	LNALGYPLRL	10	145	154
PmC3H38	VTVCFDSLRD	10	90	99
PmC3H38	VGPSLIKLPT	10	303	312
PmC3H39	LQISIQTLDT	10	27	36
PmC3H40	LGWVNELVM	9	530	538
PmC3H43	VVDFKKLLGD	10	151	160
PmC3H43	LHPVVTKALRT	11	748	758
PmC3H46	VSKIIGYLLL	10	33	42
PmC3H46	VESLERLEL	9	274	282

## Sheet: Table S8
Table S8. The primers for constructing recombinant vector
Primer Name	Primer Sequence
PmC3H20F	atggccatggaggccgaattcATGCCCGGAGTCTCATCAGA
PmC3H20R	ccgctgcaggtcgacggatccCTACTTGACCAGCTCATTAACCCA
PmC3H32F	atggccatggaggccgaattcATGTCAAGCGTTTCTGCAGAACA
PmC3H32R	ccgctgcaggtcgacggatccTTACTTAACAAGCTCGTTCACCCA
PmC3H40F	atggccatggaggccgaattcATGCCAGGCGTATCAGCCG
PmC3H40R	ccgctgcaggtcgacggatccCTACATCACGAGCTCATTCACCC
PmC3H44F	atggccatggaggccgaattcATGTTTTCTTTCAAGGTGCGGC
PmC3H44R	ccgctgcaggtcgacggatccCTAATCTAGATGCATCTCGTCCATCC
PmC3H45F	atggccatggaggccgaattcATGTGTGGAGCACCAGAGCAT
PmC3H45R	ccgctgcaggtcgacggatccTTAAGCTACCATTTGCTGATCCAA
The primers for cloning encoding regions
Primer Name	Primer Sequence
PmC3H20F	ACAGTCTTCCATCGACTCCCACA
PmC3H20R	TTGACCAGCTCATTAACCCAACC
PmC3H32F	TCCACCACTGTCACCATCTGCGTCTC
PmC3H32R	GCCTTGGGCTTGCCAACCCTCTT
PmC3H40F	CGGTCCAGAAGCTCTTCAACAAG
PmC3H40R	GAACGGGCACTCTGTCCAGTCAT
PmC3H44F	CTCAGCTACTTCAGGCGACAACA
PmC3H44R	AAGATGACATTCGACCAAGGGAT
PmC3H45F	ATGTCTCCCTCTTCATCATCAGC
PmC3H45R	CACAATCCGAATCTAAGGTCAAT
The nucleotide sequence of five genes
>PmC3H20
ATGCCCGGAGTCTCATCAGAGGAGTGCCAGGCTCTGTCGTTGGATTCCTT
CATGCCTGGGGTTTCTTTCTTCAGCGATAGCAATGGCTACGCCAATGCCG
TCGACTTTGTAAGCGGCGTCGAGTTCCAGGGGCCGGATTTGTTGATAGAG
CAGTCGCAACCAGGCGCTGAGGGTTTCAATTTCAGCAGCAATGACACACG
GTGCTTATTTCCTAAGAGTCTTTCCTTCGGCTCGAACCCGTCGTCTTATC
GCAGCGACGATTTTCACCATGATAGCTTTGCAGGATCTTGGTCAGAGGCC
GTGAAAGATGAGGCCTTTTTGTCGGTGCCGATGTCGGGTAATACTCATGT
TGGAGCCATGCTTGGATCCTCGCTAGCAGCGTTTCAGAAGTACCTGCCGT
CGAACAATGAAGATGAGGCCTCCTGGCCTGCTGTGGACGCGTATTCTTGC
GACGAGTTTCGGATGTATGAGTTCAAGGTGCGAAGATGTATGAGAGGAAG
AAGCCACGATTGGACTGAATGCCCGTTTGCGCACCCCGGGGAGAAAGCGA
GACGGAGGGATCCGAGGCGGTTTCATTATTCTGGAACTGCCTGTCCGGAT
TTCAGAAAAGGAAGCTGCAGGCGTGGGGATGCCTGCGAATTTGCTCACGG
GGTCTTCGAATGCTGGCTTCATCCGGCCCGCTACCGAACCCAGCCCTGCA
AAGACGGGCGCAATTGCCGTCGCAGGGTTTGTTTCTTTGCTCATACACCT
GAGCAGCTGCGTCTTTTGCCTGGAGCCTCAGTCGGTTCGAGGAATGGCTT
CCAGTCAAAGAATCACGAGGGTTCAAATCTCCGTCATGCTGTTTCGTTCG
ACGGGGCCCTTGCTGTTGCTGCTTACGATGGTGGAGGTTCAAGTCCTGTG
AACCATTTCGGTAACGGAGGAGGCTATTTCGACGGTTCCCAGACGGGGGG
TTCTTCTCCCCGGGGATACTTGTGCAGCAAGTCAAATCTTTCGTGCACGT
CGCAGCTTCAAATCTCATCCCCTACATCAACTCTCGTTGGGCATGCCCAT
TCGCCGCCTCCACTCTCGCCACCGCTGTCGCCTTCTAGTTCACCGCGTGA
ATCTTCCCCCAATTGGACTTACGGGGTTCCGAACTCATCACCTGTTGCTG
CTGGTAACAAACCCTTGCATCACAAACCTTTCAATTTCGTGAACATGGAC
GCCTCATCTCTCTCGCCCAGTTCTGTAGTCCATCCCTCATTTGGCCTACA
GAGTACCCGGCGCCATCATTCCATAACAATTCCACCGACAAATGATTCCA
GAGGTCTGTCGAGCCCAGTATCTTCTCTGTCCAACGATGGCTCTTGTCAG
TCTCCGTCCAACGCAGTCTCAGATCTGATAGGCTCCCTGCAAAGCTTGGA
GTTAAATGGTGGGGGATCATCAACGCCGACAGTCCCTACAGGACCTTCTC
AATGGCTTCAAGCTGAAGCTTCCTACGCTGCATTGCACAGAAGCTGCTCT
CCCCGGGCTTCAAACCTGCGACATTGCTCTTACAGTCTTCCATCGACTCC
CACAAAGTCAAGGTGGGAAAAGAACTGGGACTCCGAATTCTTCGCGGAAG
AGGAGCCACTGCAGAGGGTCGAGTCCGGCCGAGAACTGCGTGCAAAGATC
TACAGCAGACTAAGCCGGGAGAATCTCGATAACACCAACGCTGAATCCCC
TGATCTCGGTTGGGTTAATGAGCTGGTCAAGTAG
>PmC3H32
ATGTCAAGCGTTTCTGCAGAACAGCCAGCGTATTCCATGGGGCCGTTGCC
CTGGTCGTTTTTCAGTGATCATTCTTCTGGTAGCCATGGCGACGATTCGG
TTTGTTTCATGTCCCCTGGTCGCAGTGGCGGGTTGAATTTGAATGAGATT
CAGTATTCTTCGTCGCCGACTTCTTCAGATTACATGAATTCTCCGCCTTC
AAGATTCGCAGCAAGTCGCGGGTTCGAAGACGACAGAAGTGCTCTGAGCT
TTCCGGATTTTCCAGACATGAGCTGTGGCTATGAGAGCAATGGAGATGCC
GCGGCTTTTGTGCAGAAAGATGCACGGGGCGAGATGCCAGGCATTCGTCT
TAATAACGCATTTGTGGGCTCTAGTTCGCCTCGGCTGGAGGATGTGTTTT
GTGCCCTGCAGAAGTATTTGCCTTCTAATAATGAAGATGAAGAGTCTTTG
CCTGCTGTGGATGCTTATTCCTGCGACGAATTCAGAATGTATGAATTTAA
GGTCCGGCGCTGTATGAGAGGACGGAGCCATGACTGGACTGAGTGCCCCT
TCGCTCACCCCGGGGAGAAGGCAAGAAGACGCGATCCTCGACGCTTTCAT
TATTCGGGAACTGCTTGCCCGGACTTCAGAAAAGGAACCTGCCGCCGAGG
GGATGCCTGCGAGTTTGCTCACGGCGTTTTCGAGTGCTGGCTTCATCCTG
CTCGATATCGGACCCAGCCTTGTAAAGATGGACGGAGCTGTAAGCGCAGA
GTCTGTTTCTTTGCTCATACTCCGCAGCAACTCCGCCTGTTGCCAGGGCT
TTCATCTCCCAGCAGCAATTCAAGAAGCAGTACGGCGCTGCATGTTGCTT
CTGCTCTGAAGAACTATTCTCTGTCAGCTTCGGCAGCAGCTTATGACGGA
TCACCGCTTCGGCAGGCGCTTGAAGGAATCGTGAGTTCGAGTTCCCCCGG
CGGATCTTTGATATCTTCCCCGACTTCGACGTTGGTGGGTTCACAGTCAC
CTCCGCCTCTGTCTCCACCACTGTCACCATCTGCGTCTCCGCCTCTGTCG
CCTGAGCCTGGCTGGTCTAATACTTACAGAGTCGGTCTTCAAAAGGCTGT
TCTTAACAGACAAATCCCTGGACACCGTCGTCATGTAGAGAGAATTGCCT
CCATGCCTTCTGAAGCCTCAAGAGGGTTGGCAAGCCCAAGGCTTATGAAT
TTATCTGATACTACTTCCCAACAGCAGCCAATGGTGGAACTTATTAATTC
ACTGCAGAGTTTGAGGATGAAGGAATCCTCTGTACCTTCATGGCTGCAAG
TTCAACCCCAAATGGTCAATGGTGGCGGTGGGCATGGATCTCCGAGGGTT
TCGAACCTGCGACATTGTGTCGTTCAAAGCCTCCCCTGCACACCAACTCA
CTCAGAAACCGCCGATGATGTGGGTGATTGGTTTGAAGAGCCTGTTCAGA
GGGTCGAATCTGGTAAAGACTTGAGGGCAAAGATATACGCAAGGCTTACA
CGAGAAAATTTCAATCAGGACTTTTCTTCATCAGCAGAGTCGCCAGATGT
CGGTTGGGTGAACGAGCTTGTTAAGTAA
>PmC3H40
ATGCCAGGCGTATCAGCCGAGCAGCACCTGTTTTCTGGTTCTGGTTCTCC
TGTTGTATTCGGCAATCGTTGTTGTCCTGTAAGTCGCCCCTTCGAGTCCC
AGGACCTGCCAAAGTCTTTCTATGCTGAACCCCCTGAGCTTTCCCCTTAT
GCCTTGACAAACATGGAATATTTGCAAAGCCTGAATTTATTTTCTGAGAC
TTCCCCCAATTCTGAAAAATCAAGATACAGTAAAGATTCTGCTTCGGTCC
AGAAGCTCTTCAACAAGAGCGTCTCCTTCGGCAGCAACGGCCTCGGTGTC
GACTTCGGCTTTACCACTACCGGGATGGAGTCTGAGAATTTTTTGGTGAG
TCCGAGGACTGTGATCGAATCCCCGGACGGCATTTCTTCTCTGCATAAAT
TCTTGCCCTCCAACAACGAAGAAGAGGCTTCTTGGCCCGCTGTGGACGCG
TATTCGTGCGACGAATTCCGAATGTATGAGTTTAAAGTTCGCCGATGCAT
GCGCGGCCGGTCACATGACTGGACAGAGTGCCCGTTCGCGCATCCCGGAG
AAAAGGCTCGTCGCAGAGACCCTAGGCGTTTTCATTACTCCGGCACTGGC
TGTCCTGATTTCAGAAAAGGAAGCTGCAGGCGTGGAGATGCCTGCGAGTA
TGCTCACGGAGTCTTTGAATGCTGGCTTCATCCGGCGCGTTATCGCACGC
AACCTTGCAAAGATGGACGCAATTGCAGAAGGCGCGTCTGTTTCTTTGCG
CATACGCCTGAGCAAATGCGCCTCCTGCCCGGAGCATCGCAGGCTCAGTT
TCATGCTACATCCAATTTTGGCAACAGAAATTCTTTTCAGATGAGGAATG
CCGTTAGCGGATCCTATGACGGATCCCCTTTGCGTTATGCGGTCACTGCA
GCAGCATCGCTCGACGGGGCTTTCGGTTACGATGGCTTTGACGGGAATAC
TTCACCGCGCGGACCCTTGAATTACCTCTGCAAGGCAAAGGTGAAGGCCA
AAGCATCACAGATTTCATCTCCGACTTCTACTTTAGTCGGCCATTCTTAT
TCCCCGCCACCCTTGTCTCCGCCTTTGTCACCCTCTGCTTCTCCTCCCAT
ATCGCCCGGTAGTTGCCTCGATTCCCCTGTGAATTACGCTAATTCTGCTG
TCAAATCTTTCCCAAAGTCTGAAACTAACACTGCTCCTGTTTCTTTTACT
CCCCGTGGTCATTTAGAGAAGCTAATTTCGATCCCTCCGCCAAATCTCGA
CCCAAGCCCCTTGTCTCCAGCCGTGCATTCTCCGGCCCCGTCCTCAAAGC
TGATCATGGAGGGTCTTATAAACACTCTGCAGCGCATGGAGATAAACGGA
GACACTCTTCCGTGGCGTCAACAGCAACAGCAATTTAATCTGCCGGGTCG
TTCTTGTCTCAGTTTACCTGGCGCACCTCGTTGGGACGACGATGCCTGGG
AAGTCGAAGCGGCCGAGGACGGATCAATACAGCGGGTCGAATCTGGTAAA
CAATTGAGAGCCAAGATTTACGGCAGATTGACTAGGGAATCCACCCTGCA
AGATAATAACAATACTAATACTGAATATTCTCCCGATTTGGGTTGGGTGA
ATGAGCTCGTGATGTAG
>PmC3H44
ATGTTTTCTTTCAAGGTGCGGCCTTGTTCCAGGGCATATTCTCATGATTG
GACTGAATGCCCTTTTGTGCATCCTGGCGAAAATGCTCGAAGACGGGACC
CTAGACGGTATCACTACAGCTGTGTTCCATGCCCAGAATTTCGCAAGGGG
ACTTGCAGACGAAATGATTCCTGTGAGTATGCACATGGTGTATTTGAGAG
TTGGCTGCATCCTGCACAATATCGTACTCGGCTTTGCAAAGATGGGACAA
ATTGTGCACGAAGAGTGTGTTTCTTTGCTCACAAACCTGAGGAATTACGC
CCCCTTTATCTCTCTACTGGCTCAGCAGTGCCATCACCAAGAATTTCAGC
TTCTATGGACATGTCTTCTCTTGCACCAGGATCTCCATCTTCTGTTCTAA
TGATATCTCCCTTCTCTCCAACAAACCCATCAAAGAATACTTTGTTCACT
CCTCCTCCTCCATTGTCACCTTCATCTCCTAAAGCAGGCCATTCATCTTT
GTCTGGTGCTTGGTCACAGTCTAGCTTACCAATGCTTCATCTTCCTGGTG
GGGGCAGTCAGACCAGTCGTCTCCGAGCAACACTAAGTGCTAGAGACCTT
CCTTTCGATGATCTGATTAGAGGCTCAGACAATGATGGCCAAATAATTGA
TGAGTTTTCACCTCTGTCTAACCAGGCTAGGATGAATGCTACACTAGCTG
CCTTATCCGGAGATGGGAGCACCTCCGGAAAATATGTAAATTATGGTCTT
AACAGTGTTACCCCGGCGAATCTTGAGGATTTGTTTGCTTCTGAGATCTC
ATTGCCAGGGGTGATAGATTCAGAGCCTTCTGTTCTTCCACACATGGGCA
CCCAGATGCAGACTAATAATTCAATGCAAGGTCATTCTCATCTTCAAAAT
CAAAAGCAATTGTCAATCAATACTCAGCTACTTCAGGCGACAACACAAAT
GCAGCAAGCTGCAACAGATCCTCAAAGCCCTGGCCACTCATTCTTGCAAT
CATCTGTGCTTTCACCTTCATATAGTTTGGCATCCCTTGGTCGAATGTCA
TCTTTTAGTGGAGATTTTCAGTGCCATAAATCCAGCGAGTCTATGCTATC
TCCAGTTATGTCTCCAACAATTAATTCAAGAGTCACTGCTTTTTCACACC
AGGACAGGCGAAGTTACAGTTCACGGGACTTAGGTGCCCATTTACTTCCT
ACTAGTTCAGACTGGGGCTCGCCAACTGGTAAATTGGACTGGGGAGTTCA
GGGGGAAGAACTCAGCAAATTTAGAAAGTCACTTTCATTTGGGTATCGGA
ATTCAAATGAACTGGATTCATCTTGGATTCAGTCTGTGGTAAAGGAAGCA
CCAAAAGATGTGCATGATGCCAGTCTAGATTACTCAATGGAGACATCAAT
CAATGGAAATATAGAAAATTCTGATCATGTAGTTTTGGCCTCTTGGATGG
ACGAGATGCATCTAGATTAG
>PmC3H45
ATGTGTGGAGCACCAGAGCATTCAAAAGTCAGCGAGAACAATGAAGATAA
TGGAAAAGTTGTACTTGCTGAGAAACAACTGAGCAAAATGAAGGAAACTC
AAAAATGTTTCTCGATTCTCCTTGAACTAGCTGCAAATAATGACCTGATT
GGATTTAAGCAAGCTGTCGAGGAAGATGGCTCAGCGATAGATGAGATTAG
TTTTTGGTATGGGCGTCAAAATGGTTCCAAACAGATGGGTTTGGAGCAGA
GGACTCCTCTGATGATTGCTGCCCTTTTTGGTAGCATGGATGTATTGGCT
TATATATTATCTGCTTATGCGACTTGTGGAATAGATGTTAATCTAAAATG
TGGGTCCGACAGGAGCACTGCTCTACATTGTGCTGCTGCAGGAGGGTCTA
GTTTTGCCGTTGAAGCCGTGAGGTTATTGCTTCAGTCAGACGCAGATGTT
AATTGTTTGGATGCTCATGGAAGGAGGCCTGTAGATGTGATTGTGGTTTC
CCCGAAGCTCTTTAATGCGAAGGTCATATTGAACAATATGCTAAAAGCAG
AATATCATAGCAGGGCAGGGGCTTGGACAAAGGTTCTTAGTAGAGTTTCA
GAGTATGGCAATACTGATTTGTCTGGACGAGGGTCCAACAGTCTGGGTTC
GTTGCCACATCTCTCGTCATCTTTTGAACCACAAAGTCCAAAAGTGTTGA
TGTCATCTCCGAAGATTTCCGAGGCATCAAGGAATTGTGCTGATGGTATT
GAAAAGAGAGAGTATCCTGTGGATCCTTCTCTTCCAGACATAAAGAATGG
CGTGTATAGCACTGATGAGTTTCGAATGTATTCTTTCAAAGTGAGACCTT
GTTCTAGAGCTTATTCTCATGATTGGACTGAGTGCCCATTTGTGCACCCT
GGAGAAAATGCCAGAAGACGAGATCCTCGAAAGTATCACTATACTTCTGT
TCCTTGTCCAGAGTTCAGGAAAGGGACTTGTAGACGTGGTGATCTGTGTG
AGTTTGCACATGGTGTTTTTGAGTGTTGGTTGCACCCTGCTCAATATCGA
ACTCGGTTATGCAAAGATGAAACAAATTGTACAAGAAGGGTGTGTTTTTT
TGCACACAAACCTGAGGAGTTGCGTCCTTTGTCTGGATTTACTGCATCAA
CTGTTCCGTCACCCCGAGCTTCGTCTTCATTGGATATGAATTCAACCATG
AGCCCTCTTACACTAGGCTCACCGTCTCCTGTTTTCGTGATGTCTTCTCT
TTCGCCTTCAAATCCTCCTCAGGGGGGCTTATCCACCCCCCCAATGTCTC
CCTCTTCATCATCAGCAAACTCATTAACTCATTCATCATTTGGTGGAACC
TGGCCACAACCTAGTGTACCAACATTGCATCTTCCCGGTGGCAGTCTTCA
AGTTGGTCTTCAAGCTAGTCGCCTCCGAGCATCACTTAATGCCAGAGATG
TACCTCTTGAGGAATTGACCTTAGATTCGGATTGTGAAGGGCAACTTATA
AATGATTTTGCTTCTCTTTCAGGATCTGGAAACACCTTGTTGAGGTCTGG
AAAATACAAGAGTCATGGCAGTAGTATTGCTCCAGTTAATCTTGAGGATC
TATTTGCTTCTGAGATGTCTCCTAGGGGACCATGCCTTGAACCTTCCGTG
TTTTCTCAGATAAGTTCTCAAATTCAGTCACACAAGGCAGCTCAAGTTCA
GCCTCAGGTGCAAACACCAATTAGTAATCAGATTTCTCAGATACATCAAA
TGCAGCAAGGTGCAATAGGTGGTCAAGGAAACAGCCATTTGCACTCTCCA
GTTCAGCCATCACACCGTCTGCCATCTCTTGGTTTGGATTTGGAGCGACA
GACTTCTAATGGGTCTGTTTTATCACCAGGTTTGATGGCTGCTATGAAAT
TAAGATCTGCTTCATTTGCACAGAGGGATCTCCGGAGCTATAGTTCCCGT
GATTTAGGTGCTCATGCATCTTTACCATCTTTGGCAGATTGGGGTTCTCC
TACGGGTAAAGCAAACTGGGGGGTTCAAAAGGGAGAACTCAATAAATTTA
GGAAATCAGCTTCATTTGGCTTCCGAACCTCAAATGAGCCAGATTTGTCT
TGGGTTCAAACCACGGTGAAAGAAAATCCAGTTGATGCTGTGGAGGGATG
CACTGTAGGTTTCGCTCTAGAAGCCTTAAGAAACAGACAGACAGAAAACG
TGAATAATGCAGTGCTGGGTGCTTGGGCTGAGCAGCAGATGCATTTGGAT
CAGCAAATGGTAGCTTAA

## Sheet: Table S9
Table S9 The concise summary of expression profiles of five genes under abiotic stress
Gene ID	Increased significantly	Decreased significantly
PmC3H20	Drought(5.20) MeJA(3.07)	ABA(0.40) SA(0.12)
PmC3H32	PEG(12.93) ETH(3.36) MeJA(3.57)	PEG(0.25) ABA(0.13)
PmC3H40	ETH(4.71) MeJA(3.42)	PEG(0.17) ABA(0.40)
PmC3H44	PEG(7.83) SA(6.22)	ABA(0.33) Drought(0.43)
PmC3H45	MeJA(9.14) PEG(3.83)	ABA(0.16) H2O2(0.47)
The number represents the expression levels multiple compared to 0 h
